# Supplementary material for: Exploring immune modulation in osteoarthritis: identifying key biomarkers and the role of PTPRC in regulating immune microenvironment for therapeutic intervention
Source: Front Immunol. 2026 Apr 13;17:1795075. doi: 10.3389/fimmu.2026.1795075 (PMC13111039; doi:10.3389/fimmu.2026.1795075)
Supplement: Supplementary file 1 [file Table1.csv]

gene	distance	Z	FC	p.value	p.adj
PTPRC	9.36640874853703e-06	9.31986506796242	17434.8286402163	0	0
GPM6A	5.8773093575128e-06	8.74064448908081	6864.8107971301	0	0
RPL10	2.32258291032438e-05	5.77717400154775	4153.54008609012	0	0
RPLP1	2.18182976646971e-05	5.74393114861307	3665.36880107252	0	0
TYMS	2.1909471686909e-06	7.57489449762426	953.971238208145	0	0
RPS4X	4.02021936927043e-08	3.59623219561307	0.321196625370972	0.570889402861148	0.999999999755815
B2M	3.50719107643926e-08	3.47908106318731	0.244450159723255	0.621010289593521	0.999999999755815
RPL41	3.35274352716282e-08	3.4406796286456	0.223394324783633	0.636465695346903	0.999999999755815
GAPDH	2.68652967557219e-08	3.25354194335645	0.143434873516963	0.704889882590117	0.999999999755815
RPS27	2.52867834580061e-08	3.20289252319007	0.127074570195434	0.721484719328466	0.999999999755815
RPS18	2.3655980269411e-08	3.14737840827237	0.11121243993313	0.738767990017893	0.999999999755815
TMSB4X	2.1706517969705e-08	3.07614358930763	0.0936379278905556	0.759602247299247	0.999999999755815
EEF1A1	2.02575091767434e-08	3.01923033583136	0.0815536793038369	0.775202850564407	0.999999999755815
RPS27A	1.49497048725167e-08	2.77217922639691	0.0444157202222508	0.833082064363506	0.999999999755815
MT-ND3	1.43707773186483e-08	2.74045010712085	0.041042328314186	0.83945623945967	0.999999999755815
RPS19	1.41186216133041e-08	2.72625708370405	0.039614672375864	0.842235874896351	0.999999999755815
RPL28	1.3214916085906e-08	2.67337701529347	0.0347056585663584	0.852213782794705	0.999999999755815
RPL19	1.29022704606958e-08	2.65429702350575	0.0330829137983	0.855671335563477	0.999999999755815
RPL13	1.16872831816942e-08	2.5758208112685	0.0271455474500794	0.869133629922672	0.999999999755815
MT-CO1	1.13694869939101e-08	2.55404292386944	0.0256893555055003	0.872661306318597	0.999999999755815
MALAT1	1.05829136960137e-08	2.49760497042377	0.0222577868620773	0.881403364735262	0.999999999755815
RPS3	1.03494815711396e-08	2.4801041988093	0.0212867157812977	0.884000586489841	0.999999999755815
AOAH	1.01373824801928e-08	2.46388154519399	0.0204231692121157	0.886361534031696	0.999999999755815
RPS14	9.98425370611387e-09	2.45197191475609	0.0198108307086502	0.888066691225743	0.999999999755815
NEAT1	9.76070021759939e-09	2.43427636124985	0.0189336096549435	0.890556987316427	0.999999999755815
MT-CO3	9.53159258926729e-09	2.41574572066283	0.0180552045221613	0.893110274809349	0.999999999755815
RPS28	9.1817540428654e-09	2.38663514344907	0.0167541646914903	0.897011176138079	0.999999999755815
TMSB10	9.15634804703131e-09	2.38448109788141	0.0166615751189412	0.897294565769312	0.999999999755815
RPL18A	9.10161093851463e-09	2.3798212653526	0.0164629630892313	0.897905171983027	0.999999999755815
TXNIP	9.00115307907953e-09	2.3712009575545	0.0161015529931796	0.899025961712062	0.999999999755815
RPS2	8.80784745889256e-09	2.35435862995091	0.01541739642866	0.901183201501391	0.999999999755815
ARPC2	8.66865731845064e-09	2.34201705789849	0.0149339653981429	0.902736979805272	0.999999999755815
SEPTIN7	8.38902768719296e-09	2.31665595062239	0.013986038709891	0.905859603160339	0.999999999755815
PDE3B	8.38863601691758e-09	2.31661987983526	0.0139847327688547	0.905863977973622	0.999999999755815
RPS24	8.36725178048655e-09	2.31464812241298	0.0139135241337584	0.906102836381261	0.999999999755815
RPLP2	8.10848978013793e-09	2.29040986139592	0.0130662636698969	0.908993832363238	0.999999999755815
PARP8	8.05089754938489e-09	2.28491743118995	0.0128813111461165	0.909637441942265	0.999999999755815
ACTB	7.78518361224173e-09	2.25909411203894	0.0120450661659141	0.912607632376915	0.999999999755815
UTRN	7.59243292864237e-09	2.23984360474579	0.0114560103822826	0.914762995239035	0.999999999755815
RPL32	7.57427007520542e-09	2.23800627257045	0.0114012650959808	0.914966127162272	0.999999999755815
KLRD1	7.5333563043045e-09	2.23385242975096	0.0112784258292467	0.915423723881016	0.999999999755815
PITPNC1	7.32116904309483e-09	2.21196731976954	0.0106520289911721	0.917797361195519	0.999999999755815
PLEK	7.03340504408868e-09	2.18132524090491	0.00983111389584938	0.921017606284058	0.999999999755815
RPL29	7.02493907297502e-09	2.18040621456723	0.00980746110331871	0.921112365257746	0.999999999755815
RPS15	6.94286238415634e-09	2.1714425636877	0.00957962667511355	0.92203110128406	0.999999999755815
RPS23	6.91674301976954e-09	2.16856937443481	0.00950768427204689	0.9223234936486	0.999999999755815
STK17A	6.91430766061039e-09	2.16830096540508	0.00950099021110526	0.922350756732168	0.999999999755815
SRGN	6.9058337836536e-09	2.16736634561071	0.00947771647466195	0.92244561984336	0.999999999755815
CST7	6.84811142739859e-09	2.16097138020946	0.0093199397953517	0.923091837681506	0.999999999755815
RABGAP1L	6.80206116461145e-09	2.15583349818099	0.00919501699074465	0.923607419612805	0.999999999755815
H3F3A	6.65887392967224e-09	2.1396486875372	0.00881197092752768	0.925210757900159	0.999999999755815
MBNL1	6.56858986479064e-09	2.1292764611401	0.00857463736621109	0.926221869825858	0.999999999755815
HLA-E	6.55627983378404e-09	2.127851973	0.00854252845214991	0.926359741951689	0.999999999755815
MT-ND4	6.54526250573537e-09	2.12657496342311	0.00851384244012369	0.926483137703028	0.999999999755815
ITGB2	6.53984477665387e-09	2.12594626531776	0.00849975389841387	0.926543817742289	0.999999999755815
FCGR3A	6.52825118761481e-09	2.12459926333698	0.0084696445271207	0.926673670527848	0.999999999755815
RAP1B	6.46795942657125e-09	2.11755819253293	0.00831392388693579	0.92734899352523	0.999999999755815
MT-CYB	6.44466314911493e-09	2.11482121755611	0.00825414160922598	0.927609947235349	0.999999999755815
PRKCH	6.42793446429482e-09	2.11285015829126	0.00821134597538449	0.927797338732058	0.999999999755815
RPL15	6.42473950601254e-09	2.11247316950626	0.00820318522388869	0.927833128493491	0.999999999755815
RPLP0	6.40597739767144e-09	2.11025581218352	0.00815534380707493	0.928043303627971	0.999999999755815
RPS29	6.39585187590916e-09	2.10905663995934	0.00812958291412239	0.928156732887081	0.999999999755815
RPL11	6.38119733891142e-09	2.10731796322564	0.00809237167434801	0.928320900174999	0.999999999755815
MCTP2	6.36715530571928e-09	2.10564846947105	0.00805679580396673	0.928478208758277	0.999999999755815
CALM1	6.3565102865598e-09	2.10438057233808	0.00802987858644095	0.928597463500086	0.999999999755815
HLA-C	6.31899993365007e-09	2.09989703103814	0.00793538810313405	0.929017699786708	0.999999999755815
RPL18	6.30299332658241e-09	2.09797625322145	0.00789523688753349	0.929197031168249	0.999999999755815
PYHIN1	6.2342395045516e-09	2.08967393069288	0.00772393190009312	0.929967361230797	0.999999999755815
RPS5	6.20546554574751e-09	2.08617405097656	0.00765279725466186	0.930289769307612	0.999999999755815
SKAP1	6.17730543883864e-09	2.08273419370351	0.00758349879034835	0.930605310339806	0.999999999755815
JAK1	6.16721377351264e-09	2.08149791072786	0.0075587411933212	0.930718392628329	0.999999999755815
SYNE1	6.12964650767096e-09	2.07687912313105	0.00746693429880352	0.931139365396358	0.999999999755815
TUBA1B	6.01298221309463e-09	2.06236587656335	0.00718540594178444	0.932446809096266	0.999999999755815
RPS21	5.99366476701288e-09	2.05993751734572	0.00713931209850825	0.932663315238458	0.999999999755815
FOXP1	5.98538031088835e-09	2.05889386355603	0.00711958979345945	0.932756167323138	0.999999999755815
RIPOR2	5.97003350056446e-09	2.05695695898134	0.00708312664137114	0.932928176605375	0.999999999755815
MT-ND2	5.92721640578175e-09	2.05152847722787	0.00698189057754946	0.933408093364757	0.999999999755815
CAST	5.86980561251065e-09	2.04419224836785	0.00684729294900596	0.934051622010589	0.999999999755815
TOMM7	5.85934246007815e-09	2.04284803183245	0.00682290358408362	0.934168910158156	0.999999999755815
MBP	5.84992520558792e-09	2.04163627331607	0.00680098938962561	0.934274475390726	0.999999999755815
ARL6IP5	5.83732194710492e-09	2.04001171649086	0.00677171643617879	0.934415756795155	0.999999999755815
FAM49B	5.78445841181582e-09	2.03316189224642	0.00664962074509914	0.935008374766179	0.999999999755815
PPP2R5C	5.77126071179518e-09	2.03144271294422	0.00661931208757203	0.935156331043162	0.999999999755815
MSN	5.75596888067246e-09	2.02944616662589	0.00658428081558282	0.935327766926569	0.999999999755815
SAMD3	5.75241347284773e-09	2.0289812554682	0.00657614923113217	0.935367626839447	0.999999999755815
CDC42SE2	5.74953890785523e-09	2.02860517707445	0.00656957847773972	0.935399853896638	0.999999999755815
KLF12	5.74473492466113e-09	2.02797628307806	0.0065586047422154	0.935453712104971	0.999999999755815
CLEC2D	5.72705449468638e-09	2.0256575013735	0.00651829635152994	0.935651932718024	0.999999999755815
BTG1	5.68932901373037e-09	2.02068748037041	0.00643270403015077	0.936074897741248	0.999999999755815
ITM2B	5.68515695062913e-09	2.02013596478382	0.00642327310891099	0.936121674577525	0.999999999755815
ATM	5.67523189205278e-09	2.01882243196979	0.0064008653849579	0.936232954422729	0.999999999755815
CD247	5.67090486249132e-09	2.01824910204293	0.00639110854128936	0.936281469506782	0.999999999755815
ARHGAP15	5.65071434758724e-09	2.01556847632628	0.00634568014466986	0.936507850684507	0.999999999755815
TGFBR3	5.57635025944607e-09	2.0056179871305	0.00617975930028211	0.93734168384263	0.999999999755815
NME2	5.56050935219485e-09	2.00348241729434	0.00614469911017043	0.937519314424573	0.999999999755815
RPS20	5.54254342625066e-09	2.00105350835183	0.00610505638699055	0.937720777474271	0.999999999755815
ZEB2	5.53447696240859e-09	1.99996057780329	0.00608729905898185	0.937811233024643	0.999999999755815
RPL7A	5.52755690760773e-09	1.99902179384176	0.00607208601965306	0.937888833635918	0.999999999755815
STAT4	5.48127651665415e-09	1.99271509096942	0.00597083257897113	0.938407831162221	0.999999999755815
GIMAP7	5.46114006527284e-09	1.98995559133196	0.00592704331425896	0.938633653522349	0.999999999755815
TYROBP	5.45368508753908e-09	1.9889315605603	0.00591087239889382	0.938717259410041	0.999999999755815
DPYD	5.4014099070352e-09	1.98171415156516	0.00579810056579816	0.93930353265048	0.999999999755815
EFHD2	5.37073255696933e-09	1.97744835876165	0.00573242687845724	0.939647598631505	0.999999999755815
FYN	5.34871881604352e-09	1.97437328474245	0.00568553065397104	0.939894503675557	0.999999999755815
H3F3B	5.348566280245e-09	1.97435193616453	0.00568520637646758	0.939896214529813	0.999999999755815
SON	5.32752258227364e-09	1.97140126529957	0.00564055799599322	0.940132245059295	0.999999999755815
PLAAT4	5.31793976380497e-09	1.97005400411081	0.00562028447132734	0.940239729704722	0.999999999755815
RORA	5.27160995601379e-09	1.96350842314521	0.00552278338316785	0.940759398294218	0.999999999755815
HMGB1	5.22593042479295e-09	1.95700212903913	0.00542748606857371	0.941271797608325	0.999999999755815
SUMO2	5.223310695031e-09	1.95662739032561	0.00542204589551672	0.941301184545045	0.999999999755815
EPB41	5.21877271455962e-09	1.95597784203083	0.00541262870728969	0.941352089734678	0.999999999755815
SSH2	5.2083791607401e-09	1.95448816915139	0.00539109091229186	0.941468681228784	0.999999999755815
PPIB	5.1721770977071e-09	1.94927777719824	0.00531640728255912	0.941874793932068	0.999999999755815
KLRK1	5.14987106543336e-09	1.94605046359704	0.00527065005760696	0.94212502927642	0.999999999755815
MT-ND1	5.14027996419527e-09	1.9446587919729	0.00525103625977141	0.942232626705621	0.999999999755815
ATP8A1	5.13603296903574e-09	1.94404178020163	0.00524236283617185	0.942280271807124	0.999999999755815
PDIA3	5.13562824492e-09	1.94398295633066	0.00524153666271087	0.942284812233152	0.999999999755815
RPS6	5.13434964105225e-09	1.94379709171244	0.00523892704438983	0.942299156353115	0.999999999755815
YWHAZ	5.05573341978062e-09	1.93228551723543	0.00507972033729058	0.943181154502242	0.999999999755815
PIP4K2A	5.03414845703694e-09	1.9290957598306	0.00503643818430509	0.943423329193919	0.999999999755815
LINC00861	5.02634274339223e-09	1.92793912417947	0.00502083176500617	0.943510907483265	0.999999999755815
KLRB1	5.00385836713676e-09	1.92459807273364	0.00497601278634583	0.943763180761585	0.999999999755815
FTX	4.99177745157732e-09	1.92279714672274	0.00495201441640106	0.943898730200646	0.999999999755815
ARL4C	4.92744098663798e-09	1.91313757391414	0.00482518905195326	0.944620620946424	0.999999999755815
ACTR3	4.91048297794106e-09	1.91057194368858	0.00479203399442947	0.944810906788161	0.999999999755815
CYBA	4.89433845894312e-09	1.90812172136412	0.00476057562055362	0.944992067386979	0.999999999755815
SLFN12L	4.87221098880502e-09	1.90475123962045	0.00471762747789801	0.9452403683939	0.999999999755815
S100A4	4.852771732024e-09	1.90177846319962	0.00468005758427737	0.945458508296712	0.999999999755815
TLE5	4.83878288461387e-09	1.89963233883904	0.00465311452845393	0.945615488322017	0.999999999755815
COX7C	4.7968842373255e-09	1.89316968631576	0.00457288148609514	0.94608567910489	0.999999999755815
HLA-F	4.78690555273564e-09	1.89162278712191	0.00455387586593729	0.946197663670015	0.999999999755815
LYST	4.77980035023074e-09	1.89051950731198	0.00454036726557038	0.946277401582615	0.999999999755815
FOXN3	4.7654785226005e-09	1.88829100319194	0.00451319921142589	0.946438129479556	0.999999999755815
IL2RG	4.75120922217267e-09	1.88606446989495	0.00448621187817441	0.946598270053717	0.999999999755815
SRP14	4.74902624707801e-09	1.88572329756286	0.00448209038465758	0.946622769194684	0.999999999755815
HCST	4.71913201925098e-09	1.88103646337688	0.00442584015249468	0.946958271861709	0.999999999755815
PRKCB	4.70831609857054e-09	1.87933393307493	0.00440557596873223	0.947079661168796	0.999999999755815
LTB	4.69934648744677e-09	1.87791926874364	0.00438880620987078	0.947180329895156	0.999999999755815
YWHAB	4.66029276168375e-09	1.87173039977038	0.00431616333007493	0.947618651774934	0.999999999755815
CD74	4.65880483746664e-09	1.87149365493149	0.00431340766683487	0.947635351897758	0.999999999755815
DOCK10	4.62500297241921e-09	1.86609638233668	0.00425104304758614	0.948014742522808	0.999999999755815
MBD5	4.6073606180823e-09	1.86326477435456	0.00421867318092619	0.948212764207766	0.999999999755815
DDX5	4.59851972441778e-09	1.86184201137474	0.00420249860275742	0.94831199755647	0.999999999755815
LRBA	4.59786420260228e-09	1.86173641713107	0.00420130055063305	0.948319355399445	0.999999999755815
PSMB9	4.58880107683962e-09	1.86027505364686	0.00418475400391667	0.948421084053716	0.999999999755815
SYTL3	4.5754527576195e-09	1.85811783864447	0.00416044343264288	0.948570913203049	0.999999999755815
ANKRD44	4.53954884642749e-09	1.85228625216883	0.00409540501285048	0.948973928192848	0.999999999755815
STK38	4.52546537292101e-09	1.84998706698369	0.00407003330270543	0.949132016237587	0.999999999755815
AKAP13	4.51960022806206e-09	1.84902759481202	0.00405949035786486	0.949197853518785	0.999999999755815
PRF1	4.51723869516584e-09	1.84864094742143	0.00405524922369831	0.949224362238289	0.999999999755815
TLN1	4.51605342256087e-09	1.84844681509252	0.00405312139936147	0.949237667201814	0.999999999755815
RNF213	4.50941028210401e-09	1.84735787680526	0.00404120584014281	0.949312238276413	0.999999999755815
IQGAP2	4.50858093248745e-09	1.84722182574745	0.00403971949753853	0.949321547984629	0.999999999755815
ITGB1	4.5077784448147e-09	1.84709015911396	0.00403828155658172	0.94933055616573	0.999999999755815
CD99	4.50438276317233e-09	1.84653277776114	0.00403219982303462	0.949368673851205	0.999999999755815
RAP1A	4.46169968740796e-09	1.83949307482116	0.00395614444908083	0.949847815798681	0.999999999755815
HLA-A	4.45065833667185e-09	1.83766183467557	0.0039365881666499	0.949971764237433	0.999999999755815
CELF2	4.44138399396411e-09	1.83612039038608	0.00392019902790136	0.950075877461991	0.999999999755815
STK4	4.41659530910104e-09	1.83198564169098	0.00387656155240104	0.950354157955554	0.999999999755815
IQGAP1	4.40965806532755e-09	1.83082464566359	0.00386439311487403	0.950432037300396	0.999999999755815
CX3CR1	4.40738972640521e-09	1.83044465485537	0.00386041843084124	0.950457502379574	0.999999999755815
ST6GAL1	4.39010158416244e-09	1.82754256574846	0.00383019257239409	0.950651586108878	0.999999999755815
CHST11	4.3709645143217e-09	1.82431768539119	0.00379687265859591	0.950866430066108	0.999999999755815
MT-ND5	4.37084827534818e-09	1.82429805731125	0.00379667071748633	0.95086773504385	0.999999999755815
ZBTB20	4.35875972416983e-09	1.82225413305317	0.00377569868768485	0.951003450056547	0.999999999755815
SERF2	4.34623948023369e-09	1.82013165379489	0.00375403895977737	0.951144013069427	0.999999999755815
AKT3	4.3193027832554e-09	1.81554589999047	0.00370765032878633	0.951446432714988	0.999999999755815
TPM3	4.31883383455511e-09	1.81546583000337	0.00370684528986943	0.951451697687579	0.999999999755815
TNRC6B	4.30901944696825e-09	1.81378822828048	0.00369001709909996	0.951561886093002	0.999999999755815
RNASEK	4.30092377458815e-09	1.81240173503608	0.0036761647099817	0.951652778781335	0.999999999755815
SYNE2	4.29957864601353e-09	1.81217112850695	0.00367386560347056	0.951667881028575	0.999999999755815
ACTR2	4.29295070854622e-09	1.81103386566125	0.00366254757199858	0.95174229554406	0.999999999755815
IKZF1	4.28914650588649e-09	1.81038037908936	0.00365605930751254	0.951785007045063	0.999999999755815
RPL22	4.28471752652586e-09	1.80961888888943	0.00364851270077658	0.951834733370677	0.999999999755815
MT-CO2	4.28321753689053e-09	1.80936082439038	0.0036459586125514	0.95185157453323	0.999999999755815
RAC2	4.28132005182612e-09	1.80903425268663	0.00364272897522075	0.951872878614181	0.999999999755815
ETS1	4.27617814558432e-09	1.80814861424115	0.00363398432505159	0.951930609721973	0.999999999755815
CBLB	4.26328637959428e-09	1.80592378362971	0.00361210597721315	0.952075354024297	0.999999999755815
TERF2IP	4.25532137270576e-09	1.80454607267128	0.00359862174424186	0.952164783165064	0.999999999755815
ZFAND3	4.25331915780356e-09	1.80419937146043	0.00359523609208861	0.952187263636936	0.999999999755815
CTSC	4.22954763775392e-09	1.80007148403798	0.00355516131908301	0.952454168452461	0.999999999755815
N4BP2L2	4.22618349245767e-09	1.79948556364034	0.0035495080796439	0.95249194125094	0.999999999755815
LCP1	4.20425970927443e-09	1.79565652416857	0.00351277668860481	0.952738105239878	0.999999999755815
LINC01619	4.18980739712013e-09	1.79312222684374	0.00348866757515716	0.952900380741147	0.999999999755815
MYO1F	4.18351855944271e-09	1.79201690320426	0.00347820256020045	0.952970994570527	0.999999999755815
AGTPBP1	4.18201808086243e-09	1.79175295137602	0.00347570799375519	0.952987842657107	0.999999999755815
COMMD6	4.1815380261618e-09	1.7916684855132	0.00347491008510789	0.952993232943861	0.999999999755815
NCOA1	4.18091001281334e-09	1.79155797263705	0.00347386638968839	0.953000284585242	0.999999999755815
FYB1	4.18045923516378e-09	1.79147863879545	0.00347311733893014	0.953005346139681	0.999999999755815
CNOT6L	4.18022887608343e-09	1.79143809407159	0.00347273458573109	0.953007932726121	0.999999999755815
PIK3R5	4.17438872004511e-09	1.79040949324735	0.00346303791837055	0.953073509070957	0.999999999755815
KAT6A	4.17416647380778e-09	1.79037032357537	0.00346266918095267	0.953076004574924	0.999999999755815
GZMA	4.17039361948065e-09	1.78970508275362	0.00345641248639235	0.953118368345179	0.999999999755815
UQCR11	4.15414045531101e-09	1.78683286318104	0.00342952381597675	0.953300869698664	0.999999999755815
CD96	4.14581986224674e-09	1.78535842153862	0.00341579915046572	0.953394299808234	0.999999999755815
RPL38	4.14018082691466e-09	1.78435759715654	0.00340651330929036	0.953457619659999	0.999999999755815
PICALM	4.13972332596583e-09	1.78427634362273	0.00340576049339749	0.953462756879975	0.999999999755815
TPT1	4.13084107955295e-09	1.78269717305365	0.00339116128070671	0.95356249487834	0.999999999755815
NIPBL	4.12464851410287e-09	1.78159433041397	0.00338100148652318	0.953632031105621	0.999999999755815
SLC38A1	4.11934826330892e-09	1.78064917773177	0.00337231776868216	0.953691547824985	0.999999999755815
JAZF1	4.10748533448084e-09	1.77852964868578	0.0033529224862424	0.95382475804294	0.999999999755815
SUB1	4.10632165210981e-09	1.77832142907449	0.00335102293760139	0.953837825238184	0.999999999755815
RASA2	4.10532586399018e-09	1.77814320748659	0.00334939788018491	0.953849007129026	0.999999999755815
PTPN4	4.09244075528194e-09	1.77583345715023	0.00332840581783291	0.953993697240589	0.999999999755815
DLEU2	4.07080840489225e-09	1.77194044869533	0.0032933113847214	0.95423661572623	0.999999999755815
CCNI	4.06075433779686e-09	1.77012454259412	0.00327706385773733	0.954349518394828	0.999999999755815
NCALD	4.05763499975894e-09	1.7695602963547	0.00327203112594013	0.954384547349628	0.999999999755815
PSME1	4.04229769159169e-09	1.76678010284056	0.00324734220981744	0.95455678064465	0.999999999755815
OSTF1	4.03674136848837e-09	1.76577048718942	0.00323842110441561	0.954619176983284	0.999999999755815
PNRC1	4.02276552810193e-09	1.76322527250754	0.00321603606446779	0.954776123957156	0.999999999755815
ARAP2	4.00342765366953e-09	1.75968995516783	0.00318519070649072	0.954993288806457	0.999999999755815
MYL12A	3.99468310012383e-09	1.75808607379145	0.00317129129137635	0.955091491475681	0.999999999755815
PPM1L	3.98225382453012e-09	1.75580073196535	0.00315158733459947	0.955231075307954	0.999999999755815
ARID1B	3.97891977578001e-09	1.75518657996221	0.00314631235832813	0.955268517731938	0.999999999755815
KANSL1	3.96854778256627e-09	1.75327293113225	0.00312993052669189	0.955384999133329	0.999999999755815
RPL3	3.96068118297668e-09	1.75181842733053	0.00311753430100836	0.955473344653543	0.999999999755815
XBP1	3.954533750669e-09	1.7506799197238	0.00310786426841164	0.955542383517774	0.999999999755815
ARHGAP26	3.94450255557886e-09	1.74881859850895	0.00309211725283051	0.95565503977531	0.999999999755815
GZMM	3.93101243100008e-09	1.74630850917007	0.00307100345333465	0.955806543254405	0.999999999755815
MYL12B	3.92081011796548e-09	1.74440485303737	0.00305508354395993	0.955921123384427	0.999999999755815
HERC1	3.9198365540927e-09	1.74422295444529	0.00305356653619602	0.955932057332526	0.999999999755815
PPP1R14B	3.914610209025e-09	1.74324575659849	0.00304542928196716	0.955990753762483	0.999999999755815
RPS10	3.90817469828305e-09	1.74204080643858	0.00303542430992967	0.956063030509229	0.999999999755815
SP100	3.89827003126909e-09	1.74018270023114	0.00302005817511436	0.956174269800003	0.999999999755815
VAV3	3.89261985008144e-09	1.7391207640555	0.00301130993063853	0.956237727353457	0.999999999755815
CDC42	3.89231073964134e-09	1.73906262624372	0.00301083169725557	0.956241199000978	0.999999999755815
HSP90AA1	3.88956199106087e-09	1.73854544983307	0.00300658070207756	0.956272070483269	0.999999999755815
BRK1	3.87920494450591e-09	1.73659371609125	0.00299059029604638	0.956388392143278	0.999999999755815
SLFN5	3.8751647363784e-09	1.73583104492526	0.00298436411550166	0.95643376862423	0.999999999755815
NFKBIA	3.87049199492513e-09	1.73494804758231	0.0029771712578029	0.956486249404476	0.999999999755815
NR3C1	3.8586800824759e-09	1.73271154936403	0.00295902760753386	0.956618912920202	0.999999999755815
EMP3	3.85310291947345e-09	1.73165334128165	0.00295048009770631	0.956681552309941	0.999999999755815
IRF1	3.84838942250354e-09	1.73075789357661	0.00294326587424391	0.956734491723219	0.999999999755815
PRELID1	3.84568378836475e-09	1.73024342923671	0.00293912876627705	0.956764880008437	0.999999999755815
ANKRD12	3.81822205251915e-09	1.72500257057094	0.00289730245009646	0.957073319589815	0.999999999755815
RHOA	3.81456405486037e-09	1.72430182639484	0.00289175366396513	0.957114405288917	0.999999999755815
PCNX1	3.80409394047498e-09	1.72229265979287	0.00287590103207384	0.957232003579455	0.999999999755815
PFN1	3.80020893335667e-09	1.72154583657504	0.00287002988857212	0.957275639461504	0.999999999755815
SMCHD1	3.79917495449193e-09	1.72134695298374	0.00286846831836089	0.957287252995853	0.999999999755815
IFI16	3.79783479537286e-09	1.72108910137168	0.00286644497066087	0.957302305525881	0.999999999755815
AC016074.2	3.77837578401884e-09	1.71733555031813	0.0028371465453467	0.957520868862131	0.999999999755815
KLF2	3.7558934902269e-09	1.7129763739363	0.00280348351357547	0.957773393638664	0.999999999755815
RPS9	3.75380112484221e-09	1.71256944399608	0.00280036080631056	0.957796895642547	0.999999999755815
DOCK5	3.75253937870415e-09	1.71232395359436	0.00279847858053862	0.957811067928112	0.999999999755815
TRBC2	3.75032165771487e-09	1.7118922787948	0.00279517180070806	0.957835978022931	0.999999999755815
AAK1	3.74173594592946e-09	1.71021884629409	0.00278238832696373	0.957932415652488	0.999999999755815
ARHGDIB	3.73703185933513e-09	1.70930046270954	0.00277539672286948	0.957985253811291	0.999999999755815
BZW1	3.71257211164159e-09	1.70450776440759	0.00273918437955141	0.958259998329422	0.999999999755815
ARPC5	3.71012641980545e-09	1.70402693643655	0.00273557664125433	0.958287469876392	0.999999999755815
STAG1	3.702043841084e-09	1.70243578573221	0.00272367061597543	0.958378258829887	0.999999999755815
CYTH1	3.68903412273264e-09	1.69986787218082	0.0027045612116989	0.958524393858762	0.999999999755815
RPL10A	3.66724106363382e-09	1.69554733621928	0.0026727010750521	0.958769193156651	0.999999999755815
SET	3.66316484889658e-09	1.69473656537544	0.00266676285141871	0.958814981309795	0.999999999755815
RPS3A	3.65412055062089e-09	1.69293462832249	0.0026536107138917	0.958916576470528	0.999999999755815
AF165147.1	3.64406434086897e-09	1.6909262075503	0.00263902523627094	0.959029539278691	0.999999999755815
ATP6V0E1	3.63001614631986e-09	1.68811186331044	0.00261871709921913	0.959187345986288	0.999999999755815
NDUFB2	3.62822064876298e-09	1.6877514327046	0.0026161271728248	0.959207515352397	0.999999999755815
RPL7	3.62472924409151e-09	1.68705008830146	0.00261109464324498	0.959246735429855	0.999999999755815
FTL	3.62369335191644e-09	1.68684188009526	0.00260960243467977	0.959258371960545	0.999999999755815
ANAPC16	3.61410582809285e-09	1.68491221333898	0.00259581179359871	0.959366072302649	0.999999999755815
CCSER2	3.60253964721145e-09	1.68257795976366	0.00257922368686937	0.95949600064725	0.999999999755815
P2RY8	3.59098556352893e-09	1.68023917899575	0.00256270601824507	0.959625794172555	0.999999999755815
KDM6A	3.58724113951409e-09	1.67947973012534	0.0025573643899654	0.959667857624875	0.999999999755815
RAB8B	3.58391404827168e-09	1.67880430645259	0.00255262278572556	0.959705233011868	0.999999999755815
MTSS1	3.578848794099e-09	1.67777490266516	0.00254541248654631	0.959762134487314	0.999999999755815
FGFBP2	3.56704643057612e-09	1.67537106034641	0.00252865159554765	0.959894719329294	0.999999999755815
C1orf21	3.56394831961513e-09	1.67473882811178	0.00252426104930733	0.959929522927962	0.999999999755815
ITCH	3.55660927485354e-09	1.67323910578442	0.00251387560668887	0.960011968687791	0.999999999755815
MYBL1	3.54762129222967e-09	1.6713985002924	0.00250118592458286	0.960112938957895	0.999999999755815
RPS4Y1	3.54464933316953e-09	1.67078893307554	0.00249699702844855	0.96014632584653	0.999999999755815
TMEM59	3.53482487152906e-09	1.66877048720191	0.00248317469914536	0.960256694016982	0.999999999755815
DOCK8	3.53466107608951e-09	1.66873679106565	0.00248294457557059	0.960258534104219	0.999999999755815
SIK3	3.5226085574401e-09	1.66625334356002	0.00246604071144337	0.960393933361056	0.999999999755815
PACS1	3.51406464072736e-09	1.66448806040105	0.00245409269371653	0.960489917308474	0.999999999755815
FAM172A	3.50994282410601e-09	1.66363501237075	0.00244833902170737	0.960536222766919	0.999999999755815
BIN2	3.50571248141497e-09	1.66275853464119	0.00244244087917227	0.960583747571223	0.999999999755815
ZFP36L2	3.50503353342903e-09	1.66261777294187	0.00244149492040084	0.960591375068029	0.999999999755815
YBX1	3.49762426661692e-09	1.66108000934149	0.00243118371094782	0.960674613135177	0.999999999755815
LIMD2	3.49351379460522e-09	1.66022559041311	0.00242547272561838	0.960720791674062	0.999999999755815
WIPF1	3.49286532400905e-09	1.66009071138809	0.00242457237035441	0.960728076840837	0.999999999755815
LINC00299	3.49150539449063e-09	1.65980777640355	0.00242268474781714	0.960743354819989	0.999999999755815
LINGO2	3.48714985772992e-09	1.65890091147825	0.00241664408077232	0.960792286717444	0.999999999755815
TMBIM6	3.48346721856844e-09	1.65813332817067	0.00241154253410878	0.960833659120812	0.999999999755815
RPS15A	3.48223777987573e-09	1.65787690462827	0.00240984059732253	0.960847471204425	0.999999999755815
TGFB1	3.48202237263914e-09	1.65783196855873	0.00240954246659102	0.960849891190283	0.999999999755815
LINC02384	3.47283550654985e-09	1.65591308765635	0.00239684470653468	0.960953101085338	0.999999999755815
PLCL2	3.45965250568763e-09	1.65315126204098	0.00237868223786379	0.961101206720227	0.999999999755815
TSPOAP1-AS1	3.45790276430105e-09	1.65278395754422	0.00237627677878875	0.961120864451684	0.999999999755815
HOPX	3.45495680897071e-09	1.65216515399969	0.00237222957230137	0.9611539612811	0.999999999755815
RPS13	3.45394760033373e-09	1.65195305495712	0.00237084389656325	0.96116529942025	0.999999999755815
MAP3K5	3.44004715400974e-09	1.64902580699084	0.00235179932687996	0.961321467326845	0.999999999755815
ARID5B	3.4400313779168e-09	1.64902247851232	0.00235177775617583	0.961321644567998	0.999999999755815
EEF1D	3.4206544372502e-09	1.64492352949926	0.00232535827947551	0.961539341944452	0.999999999755815
TBC1D10C	3.41731029350484e-09	1.64421393381547	0.00232081380923445	0.96157691324962	0.999999999755815
RESF1	3.41647353961492e-09	1.64403628155147	0.00231967741126915	0.961586314155437	0.999999999755815
TC2N	3.41196640354555e-09	1.64307866935709	0.00231356104289492	0.961636951791005	0.999999999755815
KLRF1	3.40297588919922e-09	1.64116497398963	0.00230138466293925	0.961737960605576	0.999999999755815
NFATC3	3.39999968735647e-09	1.64053043219046	0.00229736089650505	0.961771398496408	0.999999999755815
EXOC4	3.3959058071128e-09	1.63965675107287	0.00229183180298712	0.961817393712742	0.999999999755815
BCAS3	3.38987360031934e-09	1.63836762227948	0.00228369699269722	0.961885166482775	0.999999999755815
DNAJC8	3.38868717302331e-09	1.63811382265657	0.00228209872289327	0.96189849620814	0.999999999755815
INPP4A	3.38333981142288e-09	1.63696889264255	0.00227490208413474	0.961958574915495	0.999999999755815
UBE2D3	3.38009317886683e-09	1.63627293097313	0.00227053821416671	0.961995051605398	0.999999999755815
TXK	3.37459369840582e-09	1.63509261986538	0.00226315580086542	0.962056839759459	0.999999999755815
PTPRA	3.37287471183664e-09	1.63472332007571	0.00226085072717465	0.9620761530864	0.999999999755815
RUNX1	3.3614768200883e-09	1.63227020833463	0.00224559644481124	0.96220421236303	0.999999999755815
S100A6	3.35213387654204e-09	1.63025359716639	0.00223313089756075	0.962309184309516	0.999999999755815
TNIK	3.35076764155543e-09	1.62995826664331	0.00223131094649235	0.962324534595771	0.999999999755815
PPP1CA	3.3434955649133e-09	1.62838442026575	0.00222163635353509	0.962406239997908	0.999999999755815
NCOR1	3.34035947982963e-09	1.62770471597057	0.00221747066946157	0.962441475597299	0.999999999755815
TCF12	3.33828185681594e-09	1.62725409223507	0.00221471310077457	0.962464818847544	0.999999999755815
DHRS7	3.32962905820911e-09	1.62537454381627	0.00220324694454118	0.962562038198863	0.999999999755815
ASH1L	3.31344675345003e-09	1.62184722368998	0.00218188301903061	0.962743857533889	0.999999999755815
TRDC	3.29850657071513e-09	1.61857640230228	0.00216225135292739	0.962911722493121	0.999999999755815
TAOK3	3.29124334537277e-09	1.61698130045955	0.00215273939496931	0.962993331261065	0.999999999755815
GNG2	3.28100040730762e-09	1.61472624138235	0.00213936082545927	0.963108420398547	0.999999999755815
SRSF11	3.27291541124925e-09	1.61294164136027	0.00212883024909706	0.963199263550993	0.999999999755815
BPTF	3.27080738285709e-09	1.61247566278021	0.00212608884650062	0.963222949472224	0.999999999755815
TFDP2	3.25495389468871e-09	1.60896228256593	0.00210552863935722	0.963401081162669	0.999999999755815
INPP5D	3.25289542440416e-09	1.60850492673722	0.0021028663603888	0.963424210515334	0.999999999755815
FBXL17	3.25114180646626e-09	1.60811509137525	0.00210059968427372	0.963443914514954	0.999999999755815
HNRNPA1	3.24953178639549e-09	1.60775700610448	0.00209851969487917	0.963462005040062	0.999999999755815
DNAJC1	3.24718145137933e-09	1.60723397072716	0.00209548514039865	0.963488413933816	0.999999999755815
PPDPF	3.24292725230979e-09	1.60628636011447	0.00208999806093571	0.963536215174846	0.999999999755815
SORL1	3.2380700399419e-09	1.6052030155816	0.00208374200817623	0.963590792183817	0.999999999755815
TRBC1	3.23433876510722e-09	1.60436977145763	0.00207894252305654	0.963632717956773	0.999999999755815
TNKS	3.23400325637506e-09	1.60429480402408	0.00207851123416344	0.963636487842923	0.999999999755815
WAKMAR2	3.23064792396752e-09	1.60354467682623	0.00207420049129757	0.963674189502991	0.999999999755815
PTGDR	3.22809851300811e-09	1.60297423909027	0.0020709281427623	0.96370283560892	0.999999999755815
PTPN22	3.22678986002858e-09	1.60268126163794	0.00206924939786742	0.963717540126501	0.999999999755815
ZNF292	3.22179377939528e-09	1.60156173644022	0.00206284666700826	0.963773678082945	0.999999999755815
ARL15	3.21915799520403e-09	1.60097045740601	0.00205947277353	0.963803294878708	0.999999999755815
EIF1	3.21744627226146e-09	1.60058622960835	0.00205728318882398	0.963822528554769	0.999999999755815
PCED1B-AS1	3.21626535277165e-09	1.60032103961384	0.00205577327086204	0.963835797900738	0.999999999755815
PLAC8	3.19695276088768e-09	1.59597126180435	0.00203115893943495	0.964052804344231	0.999999999755815
CCDC91	3.19460102788157e-09	1.5954399126981	0.00202817172820685	0.964079229835808	0.999999999755815
OST4	3.19459874275504e-09	1.59543939622115	0.00202816882666933	0.964079255512888	0.999999999755815
PRRC2C	3.19249500251358e-09	1.59496376980599	0.00202549848473811	0.964102894441539	0.999999999755815
APBB1IP	3.19034256509646e-09	1.59447683188363	0.00202276815062034	0.964127080594481	0.999999999755815
ARHGEF3	3.18997748664394e-09	1.59439421123978	0.00202230523681168	0.964131182850958	0.999999999755815
RPS11	3.18586601385685e-09	1.59346313915629	0.00201709561089973	0.964177382071097	0.999999999755815
ATP6V1G1	3.17871199621015e-09	1.59184039437675	0.00200804680877244	0.964257769618718	0.999999999755815
FNBP1	3.17798376012283e-09	1.59167501828479	0.00200712683574919	0.964265952609296	0.999999999755815
PNISR	3.17383298848168e-09	1.59073174068164	0.00200188723408478	0.964312593771598	0.999999999755815
PHF21A	3.17297661893043e-09	1.59053698490978	0.00200080707391678	0.964322216593034	0.999999999755815
SMYD3	3.16701537643696e-09	1.58917992170211	0.00199329608763876	0.964389201804276	0.999999999755815
RPL14	3.16678968832973e-09	1.58912849766685	0.00199301200490558	0.964391737818372	0.999999999755815
RPL23	3.16366217119259e-09	1.58841552796295	0.00198907735696655	0.964426881167338	0.999999999755815
ATRX	3.16178775343394e-09	1.58798790897441	0.00198672106402311	0.964447943696529	0.999999999755815
VAMP8	3.15951578975983e-09	1.58746928	0.00198386689624471	0.96447347341813	0.999999999755815
ESYT2	3.15729408954844e-09	1.58696178928422	0.00198107785631046	0.964498438371814	0.999999999755815
USP47	3.15658262075396e-09	1.58679920220301	0.00198018511953792	0.964506433060638	0.999999999755815
SRPK2	3.15070781507678e-09	1.58545536920125	0.00197282122083084	0.964572447678043	0.999999999755815
XRCC5	3.14377002166128e-09	1.58386537900696	0.00196414256345976	0.964650407297491	0.999999999755815
CMC1	3.13479541695801e-09	1.5818037487701	0.00195294438913011	0.964751254959359	0.999999999755815
DBI	3.12684861481861e-09	1.57997363657507	0.00194305539212802	0.964840553671255	0.999999999755815
DTHD1	3.11811751879911e-09	1.57795791172458	0.00193221935904378	0.964938666050824	0.999999999755815
OGA	3.11719102016602e-09	1.57774370551329	0.00193107127362378	0.964949077258946	0.999999999755815
EDF1	3.10246467194188e-09	1.57433100495207	0.0019128686964994	0.965114560307721	0.999999999755815
PTPRJ	3.10246187984942e-09	1.5743303564823	0.00191286525349235	0.965114591683189	0.999999999755815
RPS7	3.09803826133818e-09	1.5733022789283	0.00190741425754788	0.9651643011016	0.999999999755815
CALM2	3.09758915746099e-09	1.57319782796388	0.0019068612850045	0.965169347813017	0.999999999755815
CD48	3.08868670371803e-09	1.57112441558085	0.00189591641825455	0.965269387573138	0.999999999755815
GZMH	3.07989265996836e-09	1.56907078875489	0.00188513576075036	0.965368209631738	0.999999999755815
TCF25	3.0770341097396e-09	1.56840207211835	0.00188163807098399	0.965400332376894	0.999999999755815
HSP90B1	3.07553132671928e-09	1.56805028596425	0.00187980058518538	0.965417219811609	0.999999999755815
STK10	3.07443048456049e-09	1.5677924886109	0.00187845513091097	0.965429590469668	0.999999999755815
RPL36AL	3.06899248377701e-09	1.56651774632082	0.00187181584833214	0.965490699850335	0.999999999755815
IFI27L2	3.06354645798097e-09	1.56523901599694	0.00186517854785207	0.965551899614984	0.999999999755815
PPP3CC	3.06341553638831e-09	1.56520824951144	0.00186501913330973	0.965553370850077	0.999999999755815
MACF1	3.06147606374453e-09	1.56475233147326	0.0018626583640821	0.965575165742391	0.999999999755815
EID1	3.0585331172311e-09	1.56406001037205	0.00185907899969162	0.96560823725686	0.999999999755815
NLRP1	3.05488970232131e-09	1.56320204705569	0.00185465245824067	0.965649180403306	0.999999999755815
ELF2	3.05171105177863e-09	1.56245275040553	0.00185079488853776	0.965684900799532	0.999999999755815
VPS13B	3.05151883955003e-09	1.56240741735119	0.00185056175099567	0.965687060805451	0.999999999755815
RICTOR	3.03607374466446e-09	1.55875600008757	0.00183187612592433	0.965860627568252	0.999999999755815
TBC1D5	3.0297210034679e-09	1.55724911525424	0.00182421803807174	0.965932017999374	0.999999999755815
FNDC3B	3.02929203034552e-09	1.55714725596974	0.00182370149868906	0.965936838696104	0.999999999755815
SSR4	3.02585197312121e-09	1.55632993202956	0.00181956186785229	0.965975497276453	0.999999999755815
DIAPH1	3.02265263740944e-09	1.55556902528165	0.00181571613333564	0.966011450754992	0.999999999755815
CD69	3.02219351218654e-09	1.55545976883027	0.00181516457954396	0.96601661031575	0.999999999755815
ITGAL	3.01705363769268e-09	1.55423559583334	0.00180899569292907	0.966074371331671	0.999999999755815
EIF4G3	3.01701103811138e-09	1.55422544171467	0.00180894460870962	0.966074850059104	0.999999999755815
ZBTB44	3.0168186259386e-09	1.55417957631547	0.00180871388243172	0.966077012357161	0.999999999755815
DDX17	3.01111573023762e-09	1.55281893716291	0.00180188207818999	0.966141100724853	0.999999999755815
ATF7IP	3.01093115059778e-09	1.55277485875918	0.00180166117631772	0.966143175009445	0.999999999755815
BTN3A1	3.00554495991788e-09	1.55148750571548	0.00179522103509187	0.966203704496622	0.999999999755815
SARAF	3.00483491204171e-09	1.55131763719837	0.0017943729078273	0.966211683960154	0.999999999755815
RBL2	2.9963421437382e-09	1.54928296876127	0.00178424412669963	0.966307125300502	0.999999999755815
TMA7	2.99092142426865e-09	1.54798148552315	0.00177779417028768	0.966368043349514	0.999999999755815
XIST	2.98415515606196e-09	1.54635386254873	0.00176975957223846	0.966444082951501	0.999999999755815
ITGA4	2.98261070687446e-09	1.54598186490164	0.00176792816852118	0.966461439578153	0.999999999755815
ACTN4	2.9800014372805e-09	1.54535298635099	0.00176483625752264	0.966490762766178	0.999999999755815
NCL	2.97049381298034e-09	1.5430571459618	0.00175359288512815	0.966597610619388	0.999999999755815
ARPC1B	2.96381230674645e-09	1.54143964646736	0.0017457130742552	0.966672698568519	0.999999999755815
PRKACB	2.95361954852706e-09	1.5389655778249	0.00173372646196304	0.966787247157692	0.999999999755815
FBXO11	2.94988688875802e-09	1.53805756993642	0.0017293472101598	0.9668291958285	0.999999999755815
PTPN12	2.94661637273551e-09	1.53726110463196	0.00172551470900275	0.966865950874534	0.999999999755815
CARD11	2.94606731917518e-09	1.53712731361688	0.00172487172626707	0.966872121311041	0.999999999755815
URI1	2.94266434730856e-09	1.5362975744591	0.00172088926469142	0.966910365022838	0.999999999755815
RPL24	2.93471847837976e-09	1.53435667115076	0.00171160822036488	0.966999663595112	0.999999999755815
GNPTAB	2.9340400695942e-09	1.53419073279504	0.00171081697864897	0.967007287819598	0.999999999755815
COP1	2.93023544547924e-09	1.53325946250178	0.00170638295920925	0.967050045736146	0.999999999755815
TTC17	2.92322699863838e-09	1.53154103476086	0.0016982301723186	0.96712880976624	0.999999999755815
SF3B5	2.9222236909067e-09	1.53129471649244	0.00169706464185091	0.967140085409217	0.999999999755815
TRAPPC1	2.91400040655412e-09	1.52927288015912	0.00168752683028911	0.967232502784013	0.999999999755815
SOS1	2.91275930964197e-09	1.5289672743584	0.00168608967309057	0.967246450888949	0.999999999755815
COX4I1	2.90814923130333e-09	1.52783103445081	0.00168075668576612	0.967298261480575	0.999999999755815
PPP1R12A	2.9056863432965e-09	1.52722332306863	0.00167791105282667	0.967325940824882	0.999999999755815
TOX	2.90547379082851e-09	1.52717085383387	0.00167766558167193	0.967328329612953	0.999999999755815
HNRNPA3	2.90507968004524e-09	1.52707355692107	0.00167721048119537	0.967332758859583	0.999999999755815
NCOA2	2.9040322846791e-09	1.52681491935836	0.0016760012986604	0.967344530103921	0.999999999755815
ITPR2	2.899824068232e-09	1.52577489231437	0.00167114745040674	0.967391824583854	0.999999999755815
GZMB	2.89314309097727e-09	1.52412085576882	0.00166345592409414	0.967466909679836	0.999999999755815
EVL	2.89066460815128e-09	1.52350634437382	0.00166060706329432	0.967494764528619	0.999999999755815
TENT2	2.88765591165874e-09	1.52275971383344	0.00165715203603346	0.967528578326735	0.999999999755815
SERBP1	2.88654998077044e-09	1.5224850869719	0.00165588294807339	0.967541007552494	0.999999999755815
MORF4L1	2.88208790636001e-09	1.52137606146113	0.00165076752501474	0.96759115554938	0.999999999755815
SPIDR	2.87843419679835e-09	1.52046676120838	0.00164658472270161	0.967632218656976	0.999999999755815
PCM1	2.87364314395933e-09	1.51927278196947	0.00164110791934673	0.967686064204915	0.999999999755815
RSRP1	2.87177396113897e-09	1.51880646049355	0.00163897367168525	0.967707071563427	0.999999999755815
SKP1	2.86744494509865e-09	1.51772537804319	0.00163403609952785	0.967755724563964	0.999999999755815
GABARAP	2.85970367793598e-09	1.51578836693838	0.00162522516488517	0.967842727514917	0.999999999755815
TRIR	2.8519419085243e-09	1.51384132408895	0.00161641480886908	0.967929961271891	0.999999999755815
VPS13C	2.85077882942233e-09	1.51354914081612	0.00161509666495871	0.967943033035706	0.999999999755815
CDK13	2.84912619241363e-09	1.51313378238235	0.00161322461875426	0.967961606921043	0.999999999755815
ADGRE5	2.8481355125248e-09	1.51288468668097	0.00161210293356238	0.967972741119501	0.999999999755815
NKG7	2.84792394275197e-09	1.51283147931797	0.00161186343682363	0.967975118941708	0.999999999755815
LINC00342	2.84635052578825e-09	1.51243566770411	0.00161008288878511	0.967992802506033	0.999999999755815
IER2	2.84629365458059e-09	1.51242135727062	0.00161001854924386	0.967993441679339	0.999999999755815
CD53	2.84375291549208e-09	1.51178176270824	0.00160714547161556	0.968021996968789	0.999999999755815
KDM4C	2.84105966855535e-09	1.51110319601948	0.00160410273895301	0.968052266334079	0.999999999755815
ARPC5L	2.84036373229219e-09	1.51092775681511	0.00160331696415977	0.968060087959658	0.999999999755815
KAT6B	2.8390208795178e-09	1.51058912283004	0.00160180130638505	0.968075180286653	0.999999999755815
ACYP2	2.83534002047160e-09	1.50966013768074	0.00159765045091576	0.96811654953287	0.999999999755815
DOCK11	2.83482064463747e-09	1.50952896592698	0.00159706519127832	0.968122386814854	0.999999999755815
ELMO1	2.83341068453811e-09	1.50917275859168	0.00159547691569589	0.96813823341113	0.999999999755815
PLCB1	2.83313135255073e-09	1.50910216958347	0.00159516235079923	0.96814137283567	0.999999999755815
UBC	2.82262338745632e-09	1.50644202624418	0.00158335151423023	0.968259472677565	0.999999999755815
RCSD1	2.82220596016451e-09	1.50633616238554	0.0015828832369064	0.968264164189952	0.999999999755815
SETX	2.81573683531985e-09	1.50469366159856	0.00157563491173982	0.968336871553635	0.999999999755815
RBM39	2.81463172973074e-09	1.50441272611662	0.00157439836063279	0.968349292010233	0.999999999755815
SCAF11	2.81329730647656e-09	1.50407335768117	0.00157290586288425	0.968364289814591	0.999999999755815
EIF4A2	2.81129858578511e-09	1.50356476603611	0.00157067169963187	0.968386753788994	0.999999999755815
ITSN2	2.81120932175787e-09	1.50354204419467	0.00157057195764345	0.968387757043727	0.999999999755815
TIGIT	2.80565009395997e-09	1.50212563877594	0.00156436641885196	0.968450238320507	0.999999999755815
PUM2	2.80108872161327e-09	1.50096152094583	0.00155928391962629	0.9685015046443	0.999999999755815
DYRK1A	2.79783532883882e-09	1.50013013787731	0.00155566388650129	0.968538070361274	0.999999999755815
RFX7	2.7912980488514e-09	1.49845685741605	0.00154840260907275	0.968611544729962	0.999999999755815
CDKAL1	2.79122541756074e-09	1.49843824626885	0.00154832202934617	0.968612361055411	0.999999999755815
GLCCI1	2.78980369021484e-09	1.49807385007642	0.00154674513689243	0.968628340293616	0.999999999755815
ATXN1	2.78504766214799e-09	1.49685359871507	0.00154147588244014	0.968681794871746	0.999999999755815
TNFSF14	2.78108807595964e-09	1.49583621085723	0.00153709587282237	0.968726298082588	0.999999999755815
RAC1	2.76880593261781e-09	1.4926718087918	0.00152354927239016	0.968864342120428	0.999999999755815
PYCARD	2.76859367070768e-09	1.49261700644365	0.00152331568499495	0.968866727827158	0.999999999755815
SLC9A9	2.76638753659444e-09	1.49204718937912	0.00152088896576708	0.968891523573593	0.999999999755815
TMEM258	2.76417130861236e-09	1.49147433955433	0.00151845309119432	0.9689164327999	0.999999999755815
AKNA	2.76369128831705e-09	1.49135020780684	0.00151792575411478	0.968921827977256	0.999999999755815
AC022075.1	2.75771658442654e-09	1.48980348794635	0.0015113697731055	0.968988980646746	0.999999999755815
CD38	2.75443805846886e-09	1.48895342479342	0.00150777830933211	0.969025829724544	0.999999999755815
AUTS2	2.74989576817079e-09	1.4877741339813	0.00150280951384154	0.96907688302379	0.999999999755815
ZCCHC7	2.74931143137709e-09	1.48762229422423	0.0015021709052059	0.969083450715646	0.999999999755815
CDK2AP2	2.73851248681591e-09	1.48481077577114	0.00149039340961699	0.969204826540862	0.999999999755815
MYCBP2	2.73595273106968e-09	1.4841428288088	0.0014876084961978	0.969233597278117	0.999999999755815
AEBP2	2.73375448734582e-09	1.48356875141185	0.00148521897222217	0.969258304781755	0.999999999755815
FBXW7	2.72868273541029e-09	1.48224260996734	0.0014797132292525	0.969315309642235	0.999999999755815
XRN1	2.71826609309578e-09	1.47951170419973	0.00146843729545527	0.96943238984281	0.999999999755815
HERC4	2.71476807289507e-09	1.47859245369686	0.00146466038907678	0.969471706777664	0.999999999755815
DGKD	2.71328983503287e-09	1.47820365399875	0.0014630657578503	0.969488321850314	0.999999999755815
LNPEP	2.71142549853645e-09	1.47771302334527	0.00146105586583426	0.969509276606675	0.999999999755815
SRSF7	2.7052009767125e-09	1.47607266330108	0.00145435537908713	0.969579239096088	0.999999999755815
VTI1A	2.70055879063613e-09	1.47484701267268	0.00144936824831094	0.969631416572895	0.999999999755815
MRPS6	2.69384485488219e-09	1.47307089906925	0.00144217057564976	0.969706880435953	0.999999999755815
MED13L	2.69308903415058e-09	1.47287069551305	0.00144136142028799	0.96971537579075	0.999999999755815
PRMT2	2.69163029598148e-09	1.47248415376806	0.00143980038799087	0.96973177188195	0.999999999755815
SYTL2	2.68750689248421e-09	1.47139046476474	0.00143539240483837	0.969778118650775	0.999999999755815
ADK	2.68679511768985e-09	1.47120151614338	0.00143463219034861	0.969786118960346	0.999999999755815
SETD2	2.68253991257081e-09	1.4700709522042	0.00143009159841094	0.969833947295423	0.999999999755815
GPATCH8	2.68128566467205e-09	1.46973739328942	0.0014287546042843	0.969848045012271	0.999999999755815
SRSF5	2.67822761492472e-09	1.46892351667141	0.00142549742722112	0.969882417458907	0.999999999755815
USP15	2.67603463851628e-09	1.46833934048772	0.00142316394192117	0.969907066524864	0.999999999755815
CCDC88C	2.67517761383249e-09	1.46811092091128	0.00142225252522885	0.969916699494471	0.999999999755815
MT-ND6	2.67319735883885e-09	1.46758287058757	0.00142014770777964	0.969938957605486	0.999999999755815
SNRK	2.66957513194092e-09	1.46661603380969	0.00141630166772541	0.969979671578501	0.999999999755815
GNAS	2.66164232806977e-09	1.46449435883551	0.00140789692187963	0.97006883687965	0.999999999755815
KDM2A	2.65832242149107e-09	1.46360468441026	0.00140438693019164	0.970106152985807	0.999999999755815
GMFG	2.65712036419431e-09	1.46328230017383	0.00140311712795605	0.970119664254941	0.999999999755815
RPL8	2.6558803395078e-09	1.46294959117239	0.00140180782039738	0.970133602291107	0.999999999755815
TAPBP	2.65461626201927e-09	1.46261027988316	0.00140047374522185	0.970147810693235	0.999999999755815
HAVCR2	2.64654365336068e-09	1.46043983138246	0.00139196909855379	0.970238548130876	0.999999999755815
ADCY9	2.64061405323725e-09	1.45884163916961	0.00138573865247263	0.970305198048632	0.999999999755815
HMGN3	2.6381031251976e-09	1.45816386816241	0.0013831045411141	0.970333421455716	0.999999999755815
CLASP1	2.63555175517521e-09	1.45747456596709	0.00138043057053796	0.97036209947802	0.999999999755815
ARF1	2.6326778094215e-09	1.45669737010505	0.00137742162222133	0.970394403376238	0.999999999755815
ABHD17A	2.63230275196307e-09	1.45659588581275	0.00137702918874384	0.970398619123264	0.999999999755815
IGFBP7	2.62996548051275e-09	1.45596315598248	0.00137458489381831	0.970424890703612	0.999999999755815
ABCF1	2.62775707350085e-09	1.45536483079101	0.00137227735905305	0.970449713841365	0.999999999755815
TMEM131L	2.62647993373423e-09	1.45501860101956	0.00137094377756809	0.970464069277226	0.999999999755815
KMT2E	2.61722507082896e-09	1.45250493996841	0.00136129927769252	0.970568097011012	0.999999999755815
BLOC1S1	2.61653400721491e-09	1.4523169125858	0.00136058048570937	0.970575864815739	0.999999999755815
CCNH	2.6153900655864e-09	1.45200556280444	0.00135939106151697	0.970588723139124	0.999999999755815
BRWD1	2.6153115710762e-09	1.45198419409215	0.00135930946517255	0.970589605446482	0.999999999755815
UBE2V1	2.61338145649347e-09	1.45145856754375	0.00135730384953123	0.970611300660375	0.999999999755815
CEP78	2.61287332369898e-09	1.45132012812009	0.00135677608612621	0.970617012267728	0.999999999755815
CD63	2.61249551403014e-09	1.4512171786553	0.00135638374711835	0.97062125899418	0.999999999755815
SH3KBP1	2.61007923696614e-09	1.45055843902232	0.00135387588955459	0.970648418900366	0.999999999755815
COG5	2.60929164468352e-09	1.4503435984397	0.00135305894782453	0.970657271755283	0.999999999755815
NOP53	2.60629280610992e-09	1.44952501851424	0.00134995061481299	0.970690979943459	0.999999999755815
DOCK2	2.60387448985003e-09	1.44886426303633	0.00134744660379865	0.970718162858421	0.999999999755815
DIP2A	2.59068009925933e-09	1.44524908366181	0.00133382559977311	0.970866474082308	0.999999999755815
RASSF3	2.5887131268027e-09	1.44470867978672	0.00133180095594719	0.970888583874392	0.999999999755815
HIPK2	2.58751132158832e-09	1.44437830917348	0.00133056467079293	0.970902092800247	0.999999999755815
SEPTIN6	2.58734740882176e-09	1.44433323926562	0.00133039609983713	0.970903935267031	0.999999999755815
ARF6	2.58342816373777e-09	1.44325480128194	0.00132636865518118	0.97094798971509	0.999999999755815
SLAMF6	2.58211897769373e-09	1.4428942204574	0.00132502468644288	0.970962705698597	0.999999999755815
SLCO3A1	2.58090690151375e-09	1.44256023439291	0.00132378101492382	0.970976330121721	0.999999999755815
ZFP36L1	2.57851588695577e-09	1.44190096545929	0.0013213293855939	0.971003206505127	0.999999999755815
KTN1	2.5734588544158e-09	1.44050472677245	0.00131615163718691	0.97106005057756	0.999999999755815
SCLT1	2.57331604271164e-09	1.44046525965416	0.00131600556401963	0.971061655868725	0.999999999755815
MAPK1	2.57027465663306e-09	1.43962426515788	0.00131289664488047	0.97109584294186	0.999999999755815
UQCRB	2.56801524387187e-09	1.43899890014726	0.00131058944271252	0.971121240182426	0.999999999755815
ARID4B	2.56703976766713e-09	1.43872874764202	0.00130959396108108	0.971132205166211	0.999999999755815
RSF1	2.56676989734688e-09	1.43865399175556	0.00130931862295134	0.971135238684212	0.999999999755815
PYURF	2.56640312936174e-09	1.43855238284922	0.00130894447032901	0.971139361395685	0.999999999755815
RPSA	2.55259373312179e-09	1.43471678667701	0.00129489593574226	0.971294588580386	0.999999999755815
COX6A1	2.54498783605232e-09	1.43259598002314	0.00128719069702641	0.971380084599689	0.999999999755815
RUNX3	2.54461033459665e-09	1.43249056513118	0.00128680886390591	0.971384328009331	0.999999999755815
CCND3	2.5413094578017e-09	1.43156819614118	0.00128347252398617	0.971421432463451	0.999999999755815
ADD3	2.53980871682761e-09	1.43114847335871	0.00128195709180278	0.971438301994067	0.999999999755815
RAPGEF1	2.53274008794637e-09	1.42916843355498	0.00127483130399937	0.971517759216255	0.999999999755815
KMT2C	2.53030411757539e-09	1.4284848872166	0.00127238023695189	0.97154514159911	0.999999999755815
HNRNPA2B1	2.52906483811046e-09	1.42813690386992	0.00127113418234426	0.971559072169259	0.999999999755815
CD81	2.52791663482652e-09	1.42781435270395	0.00126998024662296	0.971571978972319	0.999999999755815
ARL6IP4	2.52323198166483e-09	1.4264969350627	0.00126527763557764	0.971624638623406	0.999999999755815
PRKCQ	2.52109687577798e-09	1.42589574609491	0.00126313723883978	0.97164863914585	0.999999999755815
ARPC3	2.5131806339676e-09	1.42366260339041	0.00125521719338474	0.971737625091911	0.999999999755815
USP34	2.51276968164124e-09	1.42354649673065	0.00125480672368398	0.971742244589211	0.999999999755815
CAP1	2.51243000658151e-09	1.42345051475839	0.00125446749821229	0.97174606286256	0.999999999755815
CAPZB	2.50927807167886e-09	1.42255929663575	0.00125132192228531	0.971781493663786	0.999999999755815
TGFBR2	2.50504086723163e-09	1.42135957378986	0.001247099488538	0.971829124033612	0.999999999755815
GPBP1	2.50457803784319e-09	1.4212284138909	0.00124663870485964	0.971834326699902	0.999999999755815
LSP1	2.5045344229685e-09	1.42121605283404	0.00124659528715282	0.971834816974877	0.999999999755815
EML4	2.50142451407944e-09	1.42033414535402	0.0012435013861091	0.971869775500153	0.999999999755815
GAB3	2.49965359343162e-09	1.41983149222697	0.00124174129880829	0.971889682465778	0.999999999755815
HCLS1	2.49188819052647e-09	1.4176234650083	0.00123403811651858	0.971976973770867	0.999999999755815
MNAT1	2.49140880913059e-09	1.41748694732029	0.00123356336166042	0.971982362533524	0.999999999755815
GSK3B	2.48808932379851e-09	1.41654095731039	0.001230278418962	0.972019677155178	0.999999999755815
ID2	2.48673949686276e-09	1.41615594667933	0.0012289438909249	0.972034850694003	0.999999999755815
PAN3	2.48504344941172e-09	1.41567190809796	0.00122726809307334	0.972053916146422	0.999999999755815
AKR1C3	2.48073591982683e-09	1.41444119080103	0.00122301713169533	0.97210233762307	0.999999999755815
FAF1	2.48068377675933e-09	1.41442628067759	0.00122296571856899	0.972102923770418	0.999999999755815
THRAP3	2.47741427355616e-09	1.41349079539064	0.00121974414281058	0.972139676732803	0.999999999755815
MON2	2.47632535328965e-09	1.41317897364556	0.00121867212814395	0.972151917457482	0.999999999755815
TBC1D22A	2.4760777977969e-09	1.41310806619817	0.00121842848172728	0.972154700268786	0.999999999755815
NSA2	2.47569055567825e-09	1.41299713501556	0.00121804740328797	0.972159053320707	0.999999999755815
DENND4A	2.47477688714791e-09	1.41273533730688	0.00121714851370856	0.972169324021212	0.999999999755815
C11orf58	2.47043073938228e-09	1.41148878333503	0.00121287720964688	0.97221817985709	0.999999999755815
PIK3R1	2.46849188717168e-09	1.41093202742949	0.00121097416753348	0.972239974880336	0.999999999755815
EIF3K	2.46602677447093e-09	1.41022356439072	0.00120855674233105	0.972267685732333	0.999999999755815
BIRC6	2.46218853295720e-09	1.40911915780426	0.00120479755955502	0.972310832281671	0.999999999755815
OPTN	2.45624621256954e-09	1.40740616645409	0.00119898918722446	0.972377631421906	0.999999999755815
PSMB8	2.45561571131555e-09	1.40722418591666	0.00119837372192067	0.972384719058814	0.999999999755815
SPCS2	2.45534528779368e-09	1.40714612070635	0.00119810979577216	0.972387758964197	0.999999999755815
CALR	2.45506178479645e-09	1.40706427115935	0.00119783313561347	0.972390945899999	0.999999999755815
VIM	2.45474936297613e-09	1.40697406233981	0.00119752829163805	0.972394457920822	0.999999999755815
ERBIN	2.45227778466974e-09	1.40626004112582	0.00119511802934946	0.972422241640793	0.999999999755815
CSK	2.44753060635757e-09	1.40488673632699	0.00119049543150543	0.972475606126343	0.999999999755815
RWDD1	2.44434623415617e-09	1.40396414486249	0.00118739964638158	0.972511402698752	0.999999999755815
UBR2	2.43927368720422e-09	1.40249219160339	0.00118247653793358	0.972568424977193	0.999999999755815
PPP1R18	2.43753829125817e-09	1.4019879603139	0.00118079461512121	0.972587933203562	0.999999999755815
COPS9	2.43322439557605e-09	1.40073308028262	0.00117661883060402	0.972636427368225	0.999999999755815
PAM	2.43160414547958e-09	1.4002612271172	0.00117505236427307	0.972654641250418	0.999999999755815
RPL26	2.43091621528009e-09	1.40006079798611	0.00117438758529388	0.972662374554447	0.999999999755815
SRRM1	2.43017836878593e-09	1.39984576706046	0.00117367477894394	0.972670668990766	0.999999999755815
ANP32A	2.42952846981386e-09	1.39965631642465	0.00117304711469596	0.972677974775216	0.999999999755815
PPP1R16B	2.42901344001776e-09	1.39950614773412	0.00117254982463559	0.972683764440835	0.999999999755815
PPP3CA	2.42876639272016e-09	1.39943410494845	0.00117231132407422	0.972686541603475	0.999999999755815
UBL5	2.42861237540605e-09	1.39938918768598	0.00117216264734921	0.972688272977087	0.999999999755815
GNAI2	2.42796884268493e-09	1.39920148059134	0.00117154153128695	0.972695507201323	0.999999999755815
SQSTM1	2.41945198904548e-09	1.39671289767797	0.00116333685634894	0.97279124897638	0.999999999755815
CORO1A	2.41760060265099e-09	1.3961708538882	0.00116155714591072	0.972812061293871	0.999999999755815
GPR65	2.41646524093369e-09	1.39583825484817	0.00116046641334905	0.972824824445612	0.999999999755815
BRAF	2.41502064358894e-09	1.39541485649674	0.0011590793413721	0.972841063875087	0.999999999755815
CNOT4	2.41192579995908e-09	1.39450699262713	0.001156110529614	0.972875854572842	0.999999999755815
ADGRG5	2.40932813023395e-09	1.39374413673604	0.00115362158398709	0.972905056327888	0.999999999755815
ZRANB2	2.40484433074148e-09	1.39242558109333	0.00114933176173039	0.972955461133051	0.999999999755815
RAP1GAP2	2.40126017648587e-09	1.39136993991453	0.00114590841117864	0.972995752619228	0.999999999755815
CLEC2B	2.40029980763208e-09	1.39108683351071	0.00114499199679739	0.973006548675316	0.999999999755815
GRK5	2.39867580902878e-09	1.39060785644473	0.00114344315997487	0.973024804984592	0.999999999755815
BTBD9	2.39862309358972e-09	1.39059230366534	0.0011433929018736	0.973025397589624	0.999999999755815
DDX24	2.3907587121522e-09	1.38826848540865	0.00113590749347864	0.973113805860123	0.999999999755815
UBB	2.38263107989218e-09	1.38585939864911	0.0011281973507817	0.973205173839513	0.999999999755815
DENND1A	2.3815614212292e-09	1.38554177550077	0.00112718459207754	0.973217198591689	0.999999999755815
TRAF3IP3	2.3785448908564e-09	1.38464533551742	0.00112433097414652	0.973251109470442	0.999999999755815
HELZ	2.37819954016763e-09	1.38454263819385	0.00112400450539732	0.973254991796557	0.999999999755815
WNK1	2.37600187425925e-09	1.3838887906969	0.00112192810683971	0.973279697294915	0.999999999755815
SH3BGRL	2.37510599520781e-09	1.38362208823109	0.00112108221323272	0.973289768504792	0.999999999755815
ZNF148	2.36829033527018e-09	1.38159000322574	0.00111465727736191	0.973366388296709	0.999999999755815
ZMAT2	2.36817148682502e-09	1.38155452041248	0.00111454540597664	0.973367724360728	0.999999999755815
KAT2B	2.36488550050357e-09	1.3805728159183	0.00111145454867385	0.973404664613526	0.999999999755815
NDUFA3	2.36477157701746e-09	1.38053875797297	0.00111134746718769	0.973405945314457	0.999999999755815
FUS	2.3613395406504e-09	1.37951201904301	0.00110812397011712	0.97344452748904	0.999999999755815
ARFGEF1	2.3581078222562e-09	1.37854393849336	0.00110509289899271	0.973480857791204	0.999999999755815
WDR83OS	2.35789027956585e-09	1.37847872796863	0.00110488901196853	0.9734833033626	0.999999999755815
TAX1BP1	2.34711610095451e-09	1.37524204287937	0.00109481468926863	0.973604424834159	0.999999999755815
LYN	2.34592676985489e-09	1.37488390801812	0.00109370544098024	0.97361779512814	0.999999999755815
LINC01138	2.34453794519017e-09	1.37446548730783	0.00109241084347911	0.973633408110279	0.999999999755815
NUCKS1	2.34184241748203e-09	1.37365272900986	0.001089900386373	0.973663710903041	0.999999999755815
FCHSD2	2.34182475690348e-09	1.37364740110599	0.00108988394786402	0.973663909441231	0.999999999755815
PAIP2	2.3391430022288e-09	1.37283792622743	0.00108738920283096	0.973694057437208	0.999999999755815
PPP6R3	2.32717153082516e-09	1.36921383681155	0.00107628741272991	0.973828639881586	0.999999999755815
RHOC	2.32315097555969e-09	1.36799281585926	0.00107257171326868	0.97387383885007	0.999999999755815
CAMK1D	2.32125659431883e-09	1.36741682126625	0.00107082319900634	0.973895135459442	0.999999999755815
CANX	2.31814790734831e-09	1.36647066398089	0.00106795697121336	0.973930083318422	0.999999999755815
AC004687.1	2.31781325206458e-09	1.366368738	0.00106764864606761	0.973933845516113	0.999999999755815
LPP	2.31767185717151e-09	1.3663256695929	0.00106751838927366	0.973935435078939	0.999999999755815
KRTCAP2	2.31499853087886e-09	1.36551091853181	0.00106505714430306	0.973965488659786	0.999999999755815
PSMA2	2.30949629931555e-09	1.36383124328655	0.00106000035763206	0.974027344959351	0.999999999755815
TRIM33	2.30873360702509e-09	1.36359812135695	0.00105930036031385	0.974035919187848	0.999999999755815
KANSL1L	2.30697705696619e-09	1.36306094772498	0.00105768908193805	0.974055666431217	0.999999999755815
EPC1	2.30554036684472e-09	1.36262130817738	0.00105637212190343	0.974071817801397	0.999999999755815
AP001011.1	2.29647171854463e-09	1.35984033003847	0.00104807816480277	0.97417376842086	0.999999999755815
HIVEP3	2.29617429383394e-09	1.35974894936701	0.00104780670127362	0.974177112105319	0.999999999755815
TMBIM4	2.29591941424485e-09	1.35967063148643	0.00104757409722448	0.974179977492753	0.999999999755815
DYM	2.29518003436927e-09	1.3594433934914	0.00104689948253057	0.974188289693397	0.999999999755815
AC079793.1	2.29183171450653e-09	1.35841348160788	0.00104384717518316	0.974225931957376	0.999999999755815
RAN	2.2911217922696e-09	1.358194936	0.00104320058709177	0.974233913006395	0.999999999755815
TANK	2.28887737969902e-09	1.35750359321489	0.00104115772258777	0.974259145035844	0.999999999755815
BNC2	2.28736698803983e-09	1.35703799449016	0.00103978409104032	0.974276125104425	0.999999999755815
ANKRD11	2.2854282353783e-09	1.356439928	0.00103802221385893	0.97429792089412	0.999999999755815
PDGFD	2.27682903189719e-09	1.35378154787122	0.00103022553820384	0.974394594844562	0.999999999755815
SCAPER	2.27526938581172e-09	1.35329839469612	0.00102881459616624	0.974412128735416	0.999999999755815
SRRM2	2.27523247061421e-09	1.35328695523328	0.00102878121235142	0.97441254374449	0.999999999755815
CCT2	2.27509939394109e-09	1.35324571534711	0.00102866087055857	0.974414039822873	0.999999999755815
EEF1B2	2.27392123340292e-09	1.35288051061284	0.00102759576206298	0.974427284976919	0.999999999755815
ZNF33A	2.27035535268506e-09	1.35177409013139	0.00102437541233282	0.974467373478018	0.999999999755815
NFAT5	2.26997996189459e-09	1.35165751998165	0.00102403669063937	0.974471593716633	0.999999999755815
COX7A2	2.269837894118e-09	1.35161339898095	0.00102390851500286	0.974473190878849	0.999999999755815
C17orf49	2.26925091846861e-09	1.35143107881035	0.0010233790219874	0.974479789810046	0.999999999755815
EHBP1	2.26575230102544e-09	1.35034346467496	0.00102022586548237	0.974519122203264	0.999999999755815
HNRNPM	2.2650080181104e-09	1.3501118882263	0.00101955570223234	0.974527489638896	0.999999999755815
CD37	2.26443748771051e-09	1.34993432527892	0.00101904213737293	0.974533903702303	0.999999999755815
PELI2	2.24652183710608e-09	1.34433726659018	0.00100298112318809	0.974735317326787	0.999999999755815
PIAS1	2.24644799669462e-09	1.34431411221086	0.00100291519075827	0.974736147468272	0.999999999755815
HNRNPC	2.2401746365333e-09	1.34234436519574	0.000997321592969682	0.974806675026094	0.999999999755815
CCM2	2.2401067489398e-09	1.34232302140272	0.000997261147024182	0.974807438245935	0.999999999755815
HECTD4	2.23512077896145e-09	1.34075379057497	0.000992826732887662	0.974863492604211	0.999999999755815
ELOB	2.23199846486122e-09	1.33976944848857	0.000990054845347497	0.97489859502746	0.999999999755815
CSTB	2.22852474570807e-09	1.33867281638029	0.000986975545522876	0.974937648157422	0.999999999755815
ZNF638	2.22722457074247e-09	1.33826195014366	0.00098582423090399	0.974952265330936	0.999999999755815
AC245297.3	2.22702126063766e-09	1.3381976822739	0.000985644259039097	0.974954551038742	0.999999999755815
C5orf56	2.22448525266566e-09	1.33739557206196	0.000983400743416745	0.974983062050213	0.999999999755815
IL2RB	2.22424741521166e-09	1.33732030319607	0.000983190468230342	0.974985735933975	0.999999999755815
TMEM181	2.22087880206805e-09	1.33625342737992	0.000980214647900933	0.975023607543396	0.999999999755815
RFX3	2.22022874659572e-09	1.33604737465541	0.000979640910476458	0.975030915793926	0.999999999755815
ARID2	2.21950117123499e-09	1.33581668335112	0.00097899895337835	0.975039095564511	0.999999999755815
RPS6KA3	2.21735637873371e-09	1.33513622754782	0.000977107776112691	0.975063208423018	0.999999999755815
NEK7	2.21713597409763e-09	1.33506626740559	0.000976913537259117	0.975065686326391	0.999999999755815
KIAA1109	2.21629467924488e-09	1.33479916678413	0.000976172295937102	0.975075144602216	0.999999999755815
TANC2	2.21567504473413e-09	1.3346023802541	0.000975626533233711	0.975082110859029	0.999999999755815
CHD2	2.21454626252148e-09	1.33424376456226	0.000974632714797267	0.975094801226768	0.999999999755815
PARK7	2.21081164638634e-09	1.33305605902599	0.00097134824070552	0.975136787805127	0.999999999755815
R3HDM2	2.20794407158704e-09	1.33214282832613	0.000968830063904414	0.975169026681708	0.999999999755815
EIF5	2.20295140147148e-09	1.33055018774456	0.000964453521827624	0.975225157162834	0.999999999755815
TMEM71	2.20090874059257e-09	1.32989761983827	0.000962665794578019	0.975248121971626	0.999999999755815
SAP18	2.20089632038641e-09	1.32989365023847	0.000962654929544244	0.975248261607035	0.999999999755815
PPIA	2.1993343098724e-09	1.32939425273294	0.000961288991934366	0.975265822672423	0.999999999755815
IL7R	2.19749908974244e-09	1.32880708455232	0.00095968537865206	0.975286455340604	0.999999999755815
CD226	2.19596553803433e-09	1.3283160836199	0.000958346389592066	0.975303696480394	0.999999999755815
GOLGA4	2.19396202324706e-09	1.32767413284518	0.000956598470296861	0.975326221254092	0.999999999755815
ACAP2	2.19250249149392e-09	1.32720613761314	0.000955326140674229	0.975342630240677	0.999999999755815
C4orf3	2.19194277320291e-09	1.32702658847543	0.000954838437454665	0.975348922953356	0.999999999755815
DRAP1	2.19161553557957e-09	1.3269215958584	0.000954553360908791	0.975352601969698	0.999999999755815
TRAPPC10	2.19027867450293e-09	1.32649251892685	0.000953389182239615	0.975367631829283	0.999999999755815
SCML4	2.18719148461589e-09	1.3255007277562	0.000950703479095701	0.975402340054387	0.999999999755815
PCBP1	2.18443457958688e-09	1.32461394299539	0.000948308309430714	0.975433335038621	0.999999999755815
COX6B1	2.18303010328414e-09	1.32416177958392	0.000947089276919952	0.975449125121969	0.999999999755815
RASA3	2.17946993158897e-09	1.32301438878284	0.000944002694651787	0.975489151050644	0.999999999755815
AGTRAP	2.17927872687345e-09	1.32295271701888	0.000943837067361829	0.975491300708914	0.999999999755815
NCR1	2.17866501150914e-09	1.32275473335481	0.000943305546780794	0.975498200531099	0.999999999755815
CHST2	2.17840095268405e-09	1.32266953241209	0.000943076899367758	0.975501169267735	0.999999999755815
QKI	2.17778542245857e-09	1.32247088878427	0.00094254402196181	0.975508089496506	0.999999999755815
DSTN	2.17395283699991e-09	1.32123286269449	0.00093922946044123	0.975551178190738	0.999999999755815
BBS9	2.16946169040655e-09	1.31977951862468	0.000935352780198332	0.975601670995745	0.999999999755815
AC092821.3	2.16868656774281e-09	1.31952840430267	0.000934684518921832	0.975610385510215	0.999999999755815
ZHX2	2.16552132061557e-09	1.31850210098085	0.000931958123574484	0.975645971639475	0.999999999755815
MRPL33	2.16420313227894e-09	1.31807427859684	0.000930823872515301	0.975660791735322	0.999999999755815
PSMA6	2.16069214890204e-09	1.31693359397309	0.000927806174063662	0.975700264975023	0.999999999755815
RPL34	2.16016443447641e-09	1.3167619956613	0.000927353025833386	0.97570619796127	0.999999999755815
RPL31	2.15884920490469e-09	1.31633414923037	0.000926224120276005	0.975720984826414	0.999999999755815
ELF1	2.15845700358178e-09	1.31620651855064	0.000925887613838324	0.975725394269693	0.999999999755815
STK39	2.15682100678695e-09	1.31567389757365	0.000924484597594749	0.975743787471827	0.999999999755815
STIM2	2.15629923072687e-09	1.31550394726977	0.000924037350853641	0.975749653703968	0.999999999755815
SEC61B	2.15546190878868e-09	1.31523113898814	0.000923319856257435	0.97575906756304	0.999999999755815
AP3B1	2.14856924912214e-09	1.31298168597433	0.000917424178850426	0.975836560616904	0.999999999755815
RASA1	2.1452030540738e-09	1.31188067184982	0.000914551746842343	0.975874406284391	0.999999999755815
ZDHHC20	2.14351809184025e-09	1.31132895136888	0.000913115631073951	0.975893350103208	0.999999999755815
NFKB1	2.1426399586407e-09	1.31104125740315	0.000912367633742131	0.975903222849897	0.999999999755815
SCP2	2.14237899884276e-09	1.31095574063024	0.000912145406229383	0.975906156790451	0.999999999755815
CEP85L	2.14169855266802e-09	1.31073271220728	0.000911566080827837	0.975913806968918	0.999999999755815
IKZF3	2.14050075800099e-09	1.31033995341072	0.00091054673694086	0.975927273642657	0.999999999755815
CD47	2.13983161934841e-09	1.31012045278181	0.000909977536690838	0.97593479669794	0.999999999755815
EEF2	2.13921981581449e-09	1.30991970418823	0.000909457264086052	0.975941675142407	0.999999999755815
CAMK2D	2.13713174720001e-09	1.30923415247182	0.000907682708377021	0.975965151097434	0.999999999755815
MIF	2.13568123597189e-09	1.30875755595759	0.00090645100409866	0.975981459068212	0.999999999755815
PSME2	2.13536743298956e-09	1.30865440966672	0.000906184647747121	0.975984987128998	0.999999999755815
SPN	2.13472514140939e-09	1.30844324599901	0.000905639591916464	0.975992208361185	0.999999999755815
SETD5	2.1332884774156e-09	1.30797070568933	0.000904421016326026	0.976008360665167	0.999999999755815
TMEM50A	2.13282153464908e-09	1.30781705749415	0.000904025133033946	0.976013610469285	0.999999999755815
EHMT1	2.13276056589459e-09	1.30779699332816	0.000903973448917202	0.976014295936707	0.999999999755815
SMAP2	2.13141502791769e-09	1.30735405531711	0.000902833192538243	0.97602942373012	0.999999999755815
CREB1	2.12939367341592e-09	1.30668815610571	0.000901121577898325	0.976052149699693	0.999999999755815
FRYL	2.12561484418196e-09	1.30544171000626	0.000897926148909917	0.976094634906261	0.999999999755815
KMT2A	2.12279501856899e-09	1.3045102477994	0.000895545364172036	0.976126338122583	0.999999999755815
HNRNPK	2.12219395546862e-09	1.3043115521635	0.000895038293953465	0.976133095862197	0.999999999755815
AFF1	2.11559239647504e-09	1.30212580001539	0.000889478521249318	0.976207317161746	0.999999999755815
MTDH	2.11353609173353e-09	1.30144366940159	0.000887750258269231	0.976230436229274	0.999999999755815
ROCK1	2.11318564987024e-09	1.30132735702912	0.000887455889922291	0.976234376254813	0.999999999755815
CD164	2.11277027532656e-09	1.30118947013431	0.000887107041863323	0.976239046320651	0.999999999755815
AUH	2.11187220064603e-09	1.30089126088207	0.000886353037456445	0.976249143398348	0.999999999755815
PDE4D	2.10685833553076e-09	1.29922421694999	0.000882149393708454	0.976305514488079	0.999999999755815
KLF13	2.10634931225528e-09	1.29905476720614	0.000881723185337228	0.976311237464122	0.999999999755815
AC016831.7	2.10632660615855e-09	1.29904720764245	0.000881704175779873	0.976311492750016	0.999999999755815
RPL35A	2.10494975461982e-09	1.29858866939095	0.000880551857829553	0.976326972772119	0.999999999755815
BABAM2	2.10398474799943e-09	1.29826712318475	0.000879744671253443	0.976337822403115	0.999999999755815
RNF125	2.10266359225338e-09	1.29782668339498	0.000878640181486332	0.976352676248551	0.999999999755815
OSBPL8	2.09980707494309e-09	1.29687351262221	0.000876254496917649	0.976384792298278	0.999999999755815
CREBBP	2.09773915163295e-09	1.29618272940081	0.000874529448112085	0.976408042147271	0.999999999755815
ORMDL1	2.09400307562063e-09	1.29493309796936	0.000871417146041166	0.976450047238922	0.999999999755815
NFATC2	2.0934796958517e-09	1.29475787394006	0.000870981592614565	0.976455931657383	0.999999999755815
HNRNPD	2.09226499751564e-09	1.29435104406101	0.000869971147700387	0.976469588654312	0.999999999755815
U2SURP	2.09138769163127e-09	1.29405707790024	0.00086924172691174	0.976479452312328	0.999999999755815
C12orf57	2.09066808044628e-09	1.29381586619048	0.000868643647027375	0.976487542992119	0.999999999755815
PAK2	2.08710769554519e-09	1.29262129769628	0.000865687584960731	0.976527572886552	0.999999999755815
LCK	2.08678077258583e-09	1.29251151462086	0.000865416404913555	0.976531248529065	0.999999999755815
ANKIB1	2.08271714091573e-09	1.29114558135569	0.000862049199835979	0.976576936574178	0.999999999755815
RAD51B	2.08134877957084e-09	1.29068506789744	0.000860916825902132	0.976592321291653	0.999999999755815
SYNRG	2.07730538432341e-09	1.28932264149848	0.000857575102712679	0.976637781917494	0.999999999755815
BICRAL	2.075342858747e-09	1.28866047719336	0.00085595548715141	0.976659846975723	0.999999999755815
PCED1B	2.07510180963622e-09	1.28857910607032	0.000855756661857728	0.97666255713917	0.999999999755815
PSPC1	2.07303624877097e-09	1.28788147259094	0.000854053865669552	0.976685780664867	0.999999999755815
EIF3E	2.07120709641834e-09	1.28726314509591	0.000852547374469463	0.976706346217526	0.999999999755815
ATR	2.0711779504444e-09	1.28725328846804	0.00085252338058805	0.976706673912094	0.999999999755815
GLIPR2	2.06854149417837e-09	1.28636115387429	0.000850354363610902	0.976736316183593	0.999999999755815
CYLD	2.06486116598301e-09	1.28511401983738	0.000847331171581304	0.976777694995976	0.999999999755815
BTN3A2	2.06166629962164e-09	1.28402971456225	0.000844711125636114	0.97681361569523	0.999999999755815
PTMA	2.05819423043789e-09	1.28284955622307	0.000841868351504985	0.976852653109996	0.999999999755815
KLF6	2.05665790650647e-09	1.28232676788118	0.000840612007707617	0.976869926	0.999999999755815
S100PBP	2.05574646001115e-09	1.28201644444116	0.000839867106872145	0.976880174089576	0.999999999755815
MEGF9	2.05124779540475e-09	1.28048289132421	0.000836195305483141	0.976930753927881	0.999999999755815
ATP5MD	2.05123805189899e-09	1.28047956646026	0.00083618736158241	0.976930863477146	0.999999999755815
NEDD9	2.05020027048437e-09	1.28012535087681	0.00083534147225757	0.976942531578731	0.999999999755815
FAM214A	2.05017224309985e-09	1.28011578225696	0.000835318633243302	0.976942846699465	0.999999999755815
PPP2R2B	2.04987013529072e-09	1.28001263416494	0.000835072470814952	0.97694624339318	0.999999999755815
TNRC6C	2.04937196552881e-09	1.27984251413569	0.000834666633101978	0.976951844474397	0.999999999755815
JAKMIP2	2.04702612111984e-09	1.2790409142922	0.000832756899328323	0.97697821956512	0.999999999755815
ATP5PF	2.04504714264048e-09	1.27836401183848	0.000831147529176157	0.977000469882596	0.999999999755815
RPL9	2.04425139098251e-09	1.27809165612773	0.000830500836653647	0.977009416789898	0.999999999755815
PCNX4	2.04354937002787e-09	1.27785129902686	0.000829930526286635	0.977017309853334	0.999999999755815
MKLN1	2.0431310600429e-09	1.27770804204045	0.00082959079121706	0.977022013057672	0.999999999755815
SYF2	2.0385189516469e-09	1.27612674053679	0.000825849627284426	0.977073868645942	0.999999999755815
ANKRD17	2.03715133738967e-09	1.27565720253139	0.000824741896733691	0.977089245	0.999999999755815
ZC3HAV1	2.03694432647082e-09	1.27558610468731	0.000824574288269767	0.977091572743543	0.999999999755815
SAMD9	2.03010696907377e-09	1.27323403201109	0.000819047925348964	0.977168447831312	0.999999999755815
WAC	2.02559890711207e-09	1.27167921130992	0.000815414403307163	0.97721913385404	0.999999999755815
RABAC1	2.02405927699277e-09	1.27114745902171	0.000814175303650738	0.977236444579342	0.999999999755815
ZSWIM6	2.02361277406262e-09	1.27099317697689	0.000813816132784809	0.977241464806318	0.999999999755815
CEP350	2.02059213485524e-09	1.26994861049189	0.000811388385497104	0.977275427192626	0.999999999755815
MT-ATP6	2.01998698865293e-09	1.26973917044989	0.000810902453610468	0.977282231124725	0.999999999755815
GABARAPL2	2.01883262848914e-09	1.26933948655651	0.000809975907027856	0.977295210122058	0.999999999755815
PCMTD1	2.01839500369105e-09	1.26918790845859	0.000809624786168398	0.977300130538649	0.999999999755815
MT-ATP8	2.01825330160051e-09	1.26913882120404	0.000809511110205696	0.977301723760517	0.999999999755815
RAB2A	2.01723489006652e-09	1.2687859372689	0.000808694356975889	0.977313174233109	0.999999999755815
PFDN5	2.01609257282557e-09	1.26838992229136	0.000807778723450875	0.977326017840518	0.999999999755815
LCORL	2.01535940300906e-09	1.26813563931256	0.000807191318586659	0.977334261215028	0.999999999755815
FBXL20	2.01485205053195e-09	1.26795962548457	0.000806784960329999	0.977339965619958	0.999999999755815
ERC1	2.01331601758805e-09	1.26742648413416	0.000805555315797338	0.977357235975141	0.999999999755815
FTH1	2.01329462221137e-09	1.2674190553467	0.000805538194721771	0.977357476533698	0.999999999755815
MAPK8	2.00997918327127e-09	1.26626699842651	0.000802887302358098	0.977394753640519	0.999999999755815
STIM1	2.00909774565784e-09	1.26596041695099	0.000802183275271127	0.97740466408442	0.999999999755815
ZNF609	2.00756382032844e-09	1.26542658895374	0.000800958825624999	0.977421910782342	0.999999999755815
CUL3	2.00459903978987e-09	1.26439372691365	0.000798594852281698	0.977455245338626	0.999999999755815
BTF3	2.0021316144744e-09	1.26353304845191	0.00079663010980099	0.977482987903714	0.999999999755815
LBH	1.99921834772835e-09	1.2625155824463	0.000794313471358087	0.977515743334374	0.999999999755815
TMEM230	1.99783601724972e-09	1.26203231751395	0.000793215418088491	0.977531285635419	0.999999999755815
RBMS1	1.9958702306512e-09	1.2613445396077	0.000791655204851592	0.977553388068869	0.999999999755815
DDX46	1.99484043793428e-09	1.26098399028387	0.000790838487977692	0.977564966608744	0.999999999755815
KIAA2026	1.99355483304e-09	1.26053363342677	0.000789819480947628	0.977579421395731	0.999999999755815
COX7B	1.99058618185475e-09	1.25949266032729	0.000787468953412106	0.977612799657485	0.999999999755815
ATXN7L1	1.99046366819397e-09	1.25944966925806	0.000787372024440884	0.977614177150253	0.999999999755815
SMAD3	1.98957219218517e-09	1.25913676874536	0.000786666896189042	0.977624200538614	0.999999999755815
UBXN4	1.9895501869955e-09	1.25912904346182	0.000786649494801349	0.977624447955931	0.999999999755815
DENND4C	1.98914321552638e-09	1.25898615511264	0.000786327702308522	0.977629023776401	0.999999999755815
CEBPB	1.9851404226321e-09	1.25757931749123	0.00078316620039244	0.977674029579037	0.999999999755815
PCBP2	1.98471336076675e-09	1.2574290649157	0.000782829272648198	0.977678831296073	0.999999999755815
GBP5	1.98464122393095e-09	1.25740368214611	0.000782772367906622	0.977679642374597	0.999999999755815
TOMM5	1.98459070976856e-09	1.25738590723022	0.00078273252132194	0.977680210336205	0.999999999755815
SMARCA2	1.98441011512121e-09	1.25732235617175	0.000782590072935662	0.977682240872319	0.999999999755815
MPP7	1.97833551133704e-09	1.25518157058647	0.000777806134059209	0.977750541443477	0.999999999755815
GMDS-DT	1.97614134470846e-09	1.25440680887766	0.000776081765426864	0.977775211871876	0.999999999755815
SIDT1	1.97216842043264e-09	1.25300192882201	0.000772964362234203	0.977819882072061	0.999999999755815
SLC25A5	1.97150863481896e-09	1.25276836486692	0.000772447260902964	0.977827300482322	0.999999999755815
TMCO1	1.96846498290831e-09	1.25168997083737	0.000770064064872896	0.977861522318131	0.999999999755815
BST2	1.96681052425233e-09	1.25110313014687	0.000768770159453603	0.977880124532241	0.999999999755815
XCL2	1.96630867998883e-09	1.25092503396935	0.000768377896274534	0.977885767114085	0.999999999755815
PHC3	1.95761931299713e-09	1.24783460125772	0.000761601783279849	0.977983467847004	0.999999999755815
USP25	1.95758425168648e-09	1.24782210564351	0.000761574502676907	0.977983862066925	0.999999999755815
JARID2	1.95603902515482e-09	1.24727119053621	0.000760372673771137	0.978001236182645	0.999999999755815
SBF2	1.95507582280776e-09	1.24692757801296	0.000759624005252371	0.978012066178673	0.999999999755815
CARD16	1.94955244578702e-09	1.24495412515928	0.000755337968869035	0.978074169667829	0.999999999755815
TUT4	1.94841036437387e-09	1.24454542115551	0.000754453248094322	0.978087010966195	0.999999999755815
VAMP2	1.94803653522003e-09	1.24441159466823	0.000754163771536189	0.978091214215679	0.999999999755815
LY6E	1.94692044354005e-09	1.24401190469862	0.000753299850585301	0.978103763298819	0.999999999755815
ZNF718	1.94502653485449e-09	1.24333317842869	0.000751834986196795	0.978125057993349	0.999999999755815
SPCS1	1.94433005301588e-09	1.24308342337518	0.000751296643247921	0.978132889086546	0.999999999755815
TBL1X	1.94298989439807e-09	1.24260261476185	0.000750261315244941	0.978147957550049	0.999999999755815
KDM5A	1.93836758640346e-09	1.24094190011566	0.000746695868167554	0.978199929875209	0.999999999755815
CTBP2	1.93385516084147e-09	1.23931710805913	0.000743223371376617	0.978250666793101	0.999999999755815
ADGRG1	1.93098536939074e-09	1.23828194527184	0.000741019159252791	0.97828293426828	0.999999999755815
PKN2	1.92720230466053e-09	1.23691516739471	0.000738118487458025	0.978325470496147	0.999999999755815
L3MBTL4	1.92579867946664e-09	1.23640741905993	0.000737043702090432	0.978341252668716	0.999999999755815
GSAP	1.92572099220571e-09	1.23637930636738	0.000736984238188944	0.978342126174059	0.999999999755815
NPC1	1.92386617240621e-09	1.23570778926636	0.000735565221996492	0.978362981531608	0.999999999755815
NDUFB1	1.92290299632001e-09	1.23535884443509	0.000734828890651571	0.978373811366661	0.999999999755815
FCER1G	1.91709292174392e-09	1.23325048423537	0.0007303950106008	0.978439139224749	0.999999999755815
AC093010.2	1.91261145711646e-09	1.23162018697162	0.000726984207142554	0.978489528433264	0.999999999755815
STK17B	1.91183970188735e-09	1.23133907418759	0.000726397636706395	0.978498205992332	0.999999999755815
LMAN2	1.91042727457172e-09	1.23082432241325	0.000725324738308753	0.978514087227835	0.999999999755815
SF3B1	1.9073666893297e-09	1.22970769267916	0.000723002598107055	0.978548500266814	0.999999999755815
PPP1R12B	1.9057678472078e-09	1.22912370534849	0.000721790998342505	0.978566477568707	0.999999999755815
RBM6	1.90490131101398e-09	1.22880700704488	0.000721134763292496	0.978576220863443	0.999999999755815
FIS1	1.89843632378484e-09	1.22643997122601	0.000716248194437778	0.978648912995427	0.999999999755815
EIF3G	1.89799359811195e-09	1.22627760127299	0.000715914167444118	0.978653890996758	0.999999999755815
CHST12	1.8975663083591e-09	1.22612085905113	0.000715591860398961	0.978658695437605	0.999999999755815
FMNL1	1.89734979078515e-09	1.22604142162181	0.000715428567687206	0.978661129958901	0.999999999755815
RBIS	1.89643709778119e-09	1.22570647396116	0.000714740439855856	0.978671392271503	0.999999999755815
DYNLRB1	1.89577350604394e-09	1.22546284942229	0.000714240330604551	0.978678853693735	0.999999999755815
PDCD4	1.89563603242888e-09	1.22541236879642	0.000714136746880208	0.97868039944662	0.999999999755815
CCDC85B	1.89479191795938e-09	1.22510233338429	0.000713500887531119	0.978689890668754	0.999999999755815
DDIT4	1.89283433219158e-09	1.22438283568334	0.000712027356157267	0.978711901772505	0.999999999755815
ATP2B4	1.88989288860823e-09	1.2233004254594	0.000709816110371793	0.978744975408717	0.999999999755815
ATP5MC3	1.88943461691941e-09	1.22313164683283	0.000709471911829414	0.978750128225819	0.999999999755815
SEC62	1.88932025001826e-09	1.22308952027543	0.000709386026191888	0.978751414169948	0.999999999755815
ITFG1	1.88844838909976e-09	1.22276829607799	0.000708731459295024	0.978761217396454	0.999999999755815
BIRC3	1.8865884460532e-09	1.22208256653173	0.00070733607988623	0.978782130654443	0.999999999755815
IER5	1.88003608779473e-09	1.21966180400607	0.000702431278382347	0.978855805692434	0.999999999755815
APMAP	1.87947434419693e-09	1.21945390337843	0.000702011576520165	0.978862121973433	0.999999999755815
CYFIP2	1.87467766759039e-09	1.21767630210214	0.000698432889125696	0.97891605616641	0.999999999755815
AGPAT4	1.87258621577236e-09	1.21689990608834	0.000696875369198959	0.978939572638337	0.999999999755815
RASSF5	1.87247863147595e-09	1.21685994646844	0.000696795297379602	0.978940782326316	0.999999999755815
CASP8	1.86253034394657e-09	1.21315563422559	0.000689410961387507	0.97905264201876	0.999999999755815
SH3GLB1	1.86000907332885e-09	1.21221389981965	0.000687545740637394	0.979080991541908	0.999999999755815
ATAD2B	1.85822445615784e-09	1.21154659934377	0.00068622701879202	0.979101058045564	0.999999999755815
NLK	1.8569138404368e-09	1.21105615688442	0.000685259360932063	0.979115794814109	0.999999999755815
GSTP1	1.85460036257567e-09	1.21018964957787	0.000683552933024464	0.9791418079391	0.999999999755815
MYDGF	1.85440716223367e-09	1.21011724140729	0.000683410524142874	0.979143980316477	0.999999999755815
GTF3A	1.85258634711549e-09	1.20943448634984	0.000682069121533831	0.979164453877738	0.999999999755815
LAPTM5	1.84378333683134e-09	1.20612477530993	0.000675602490541665	0.979263436646809	0.999999999755815
ANKHD1	1.8436384229633e-09	1.20607016848666	0.000675496295501528	0.979265066089355	0.999999999755815
TTC1	1.84301682037183e-09	1.20583588928007	0.000675040870557768	0.979272055522906	0.999999999755815
WASF2	1.84299469168706e-09	1.20582754772441	0.000675024660529959	0.979272304342638	0.999999999755815
MIR181A2HG	1.84284742252081e-09	1.20577203125505	0.000674916785724256	0.97927396026914	0.999999999755815
MT-ND4L	1.84250271552301e-09	1.20564206996256	0.000674664321220116	0.979277836229865	0.999999999755815
SRSF9	1.8418238283762e-09	1.20538605007717	0.00067416724021046	0.979285469786562	0.999999999755815
FCRL3	1.83973040262775e-09	1.20459603074728	0.000672635587745444	0.97930900873898	0.999999999755815
UBE2B	1.83953284499218e-09	1.20452143306551	0.000672491134882891	0.979311230122631	0.999999999755815
EIF1B	1.83887642392761e-09	1.20427351522835	0.00067201127545949	0.979318611073735	0.999999999755815
ARHGAP25	1.83756871275352e-09	1.20377937203464	0.000671055817913932	0.979333315287569	0.999999999755815
POLR2L	1.83633151148216e-09	1.20331157119328	0.000670152502989558	0.979347226677839	0.999999999755815
PSENEN	1.83329510218086e-09	1.20216222439609	0.000667938115290046	0.979381368824891	0.999999999755815
EIF3I	1.8320260833444e-09	1.20168134863442	0.000667013733085846	0.979395638001876	0.999999999755815
STAG2	1.83112477717865e-09	1.20133962394212	0.000666357589908751	0.97940577252621	0.999999999755815
GHITM	1.83080874447961e-09	1.20121976504792	0.000666127597264427	0.979409326082049	0.999999999755815
FEZ1	1.82958567901185e-09	1.20075572256434	0.000665237886059875	0.979423078559766	0.999999999755815
NDUFA11	1.82709453499535e-09	1.19980966638139	0.000663427557980326	0.979451089673323	0.999999999755815
SNHG14	1.82655541915941e-09	1.19960476969198	0.000663036104196032	0.979457151644494	0.999999999755815
JUND	1.82511415418583e-09	1.19905672538991	0.000661990164187585	0.97947335764194	0.999999999755815
PRR13	1.81870831824127e-09	1.19661601175737	0.00065735137653592	0.979545386804141	0.999999999755815
CDC42EP3	1.8184776753953e-09	1.19652798456959	0.000657184660656087	0.979547980225367	0.999999999755815
TRG-AS1	1.81812817759809e-09	1.19639457539251	0.000656932072986148	0.97955191008973	0.999999999755815
CD244	1.81508654571583e-09	1.1952325254813	0.000654735886637365	0.979586111186711	0.999999999755815
RERE	1.81287250600223e-09	1.19438551627536	0.000653139569214821	0.9796110065921	0.999999999755815
RASSF1	1.81178518129124e-09	1.19396919402758	0.000652356324042698	0.979623232843239	0.999999999755815
INVS	1.81148985242959e-09	1.1938560763895	0.000652143667541937	0.97962655362285	0.999999999755815
RPL36A	1.81109076869027e-09	1.19370319103673	0.000651856355675924	0.979631041058662	0.999999999755815
SPG11	1.81098049672461e-09	1.1936609413249	0.0006517769788776	0.979632280994957	0.999999999755815
ACTG1	1.81027300043027e-09	1.19338981355538	0.000651267818537922	0.979640236330275	0.999999999755815
SUMO1	1.80912486192653e-09	1.19294961245298	0.000650441966817989	0.979653146404731	0.999999999755815
ZNF831	1.80791275132787e-09	1.19248460218349	0.000649570668763887	0.979666775809777	0.999999999755815
RNF38	1.80710443425062e-09	1.1921743408197	0.000648989953032768	0.979675864819363	0.999999999755815
FLI1	1.80416636028171e-09	1.19104551351675	0.000646881352793595	0.979708901607992	0.999999999755815
CFLAR	1.80186756985585e-09	1.19016111050744	0.000645233946734683	0.979734750080669	0.999999999755815
BBX	1.80081416963269e-09	1.18975549009269	0.000644479739359823	0.979746594919993	0.999999999755815
ARIH1	1.79808145214843e-09	1.18870220521742	0.00064252524034003	0.979777322672588	0.999999999755815
RIN3	1.79780216779098e-09	1.18859447543204	0.000642325657264988	0.979780463057684	0.999999999755815
PHIP	1.7971703379387e-09	1.18835069902597	0.000641874251412926	0.979787567606583	0.999999999755815
GNB1	1.79643282449097e-09	1.18806604630684	0.000641347541453023	0.97979586050635	0.999999999755815
C12orf75	1.79542505832628e-09	1.18767691035195	0.000640628174656729	0.979807192240601	0.999999999755815
FAM49A	1.79464562756711e-09	1.187375804	0.000640072075789185	0.979815956481111	0.999999999755815
CKLF	1.79447435308325e-09	1.18730962150338	0.000639949909294049	0.979817882362284	0.999999999755815
ZNF83	1.79405610753833e-09	1.1871479821121	0.000639651632524357	0.979822585288761	0.999999999755815
NDUFC2	1.79379674219179e-09	1.18704772756045	0.000639466697979256	0.979825501700706	0.999999999755815
HSPA5	1.79338262614282e-09	1.18688762804083	0.000639171477401848	0.979830158194539	0.999999999755815
PSMB1	1.79200908051658e-09	1.18635636159269	0.000638192773836683	0.979845602920218	0.999999999755815
POLR2K	1.79109513257593e-09	1.18600265065021	0.000637541966607173	0.979855879740083	0.999999999755815
UCP2	1.78840392924172e-09	1.18496014080031	0.000635627533326272	0.979886140795879	0.999999999755815
UBE2L3	1.78789422680544e-09	1.18476252957867	0.000635265272061836	0.979891872114076	0.999999999755815
RPL21	1.78694556607469e-09	1.18439459504912	0.000634591304526032	0.979902539275012	0.999999999755815
PRSS23	1.78688586325597e-09	1.18437143345831	0.000634548901156364	0.979903210600038	0.999999999755815
ABI1	1.78612148160895e-09	1.18407482949973	0.000634006131412469	0.97991180564823	0.999999999755815
MICOS10	1.78149407906979e-09	1.18227672847526	0.000630725278197885	0.979963838276191	0.999999999755815
RAPGEF6	1.78009187377043e-09	1.18173100660544	0.00062973278736453	0.979979605329948	0.999999999755815
RTN4	1.77941450784775e-09	1.18146724051429	0.000629253622913546	0.979987221952742	0.999999999755815
GLG1	1.77941381658112e-09	1.18146697128758	0.000629253134008971	0.979987229725672	0.999999999755815
TET2	1.77761004039233e-09	1.18076412547069	0.000627978043837848	0.980007512247134	0.999999999755815
SEC11C	1.77332868812835e-09	1.17909322712885	0.000624956731588053	0.980055653869699	0.999999999755815
DOK6	1.77229556962214e-09	1.17868946654559	0.000624228760181132	0.980067270771259	0.999999999755815
ATP5MPL	1.77168449694549e-09	1.17845054574538	0.000623798376687968	0.980074141980268	0.999999999755815
ECH1	1.77084785792105e-09	1.17812330736965	0.000623209365676442	0.980083549573318	0.999999999755815
LUC7L3	1.77024937989863e-09	1.17788913375704	0.000622788195578578	0.980090279165104	0.999999999755815
WDR70	1.76907282388358e-09	1.17742855398303	0.000621960626644271	0.980103508964479	0.999999999755815
SOD1	1.76889421564374e-09	1.17735861031654	0.000621835044832704	0.980105517327627	0.999999999755815
HNRNPU	1.7688856068535e-09	1.17735523891562	0.000621828992198928	0.980105614129307	0.999999999755815
UBE2M	1.76775217339579e-09	1.17691122691269	0.000621032359587812	0.98011835904254	0.999999999755815
SEC61G	1.76774737739628e-09	1.17690934756213	0.00062102898980907	0.980118412971255	0.999999999755815
CFL1	1.7675758688937e-09	1.17684213747409	0.000620908490028923	0.980120341502192	0.999999999755815
NCOA3	1.76722681939453e-09	1.17670533457515	0.00062066328822199	0.980124266396931	0.999999999755815
SSNA1	1.76453784524513e-09	1.17565060229853	0.000618775949480921	0.980154502641776	0.999999999755815
AC073167.1	1.75781913230703e-09	1.17300868442365	0.000614072776802057	0.980230051521382	0.999999999755815
RPS8	1.75672635762779e-09	1.17257809830164	0.0006133095189818	0.980242339293788	0.999999999755815
HIBCH	1.75671735934417e-09	1.17257455167317	0.000613303236023915	0.980242440475563	0.999999999755815
C11orf65	1.75544977895083e-09	1.17207477231404	0.000612418482790421	0.98025669386754	0.999999999755815
RPL27A	1.75455017874739e-09	1.17171987589276	0.000611790961988996	0.98026680948564	0.999999999755815
RASGRP1	1.75450230267133e-09	1.17170098381837	0.000611757574797946	0.980267347831652	0.999999999755815
LRRFIP1	1.7533095438071e-09	1.17123016200176	0.000610926078320585	0.980280759898159	0.999999999755815
SELENOT	1.75230965320085e-09	1.17083524217844	0.000610229469936438	0.980292003247368	0.999999999755815
RAB8A	1.75097886798203e-09	1.17030930603647	0.000609302948770577	0.98030696737336	0.999999999755815
S100A10	1.75045596797081e-09	1.17010255036341	0.000608939087216709	0.980312847168283	0.999999999755815
EIF2S2	1.75006887520342e-09	1.1699494561367	0.000608669797548356	0.980317199867461	0.999999999755815
PDE7A	1.74954747627783e-09	1.16974319437721	0.00060830716895997	0.980323062785149	0.999999999755815
BCL2	1.74597362316268e-09	1.16832786247468	0.000605824492665427	0.980363249330471	0.999999999755815
NDUFB10	1.74392422228474e-09	1.16751503449789	0.000604403109710772	0.980386294044112	0.999999999755815
UBE2D2	1.7433745196904e-09	1.16729686182116	0.000604022141787769	0.980392475238196	0.999999999755815
LCOR	1.74288046956561e-09	1.16710072258443	0.000603679845938722	0.980398030642685	0.999999999755815
PDCD6	1.74222654999748e-09	1.16684103522464	0.000603226935925142	0.980405383719316	0.999999999755815
SNRPB2	1.74053519878248e-09	1.1661689378934	0.000602056280623975	0.980424402327639	0.999999999755815
UTY	1.74047735875539e-09	1.16614594308916	0.000602016267215453	0.980425052717188	0.999999999755815
ZMYM2	1.73815795066942e-09	1.16522325619148	0.000600412809402157	0.980451133607434	0.999999999755815
CEMIP2	1.73763861614864e-09	1.16501650213883	0.000600054075012375	0.980456973335838	0.999999999755815
STX8	1.73655710414439e-09	1.16458575317295	0.000599307356195119	0.98046913454959	0.999999999755815
COX5B	1.73634892537016e-09	1.16450281025991	0.0005991636746632	0.980471475445601	0.999999999755815
PTBP2	1.73532995410446e-09	1.16409669667679	0.000598460646124436	0.980482933416204	0.999999999755815
SNRPF	1.7321526210271e-09	1.16282893717307	0.000596271128215934	0.980518661425965	0.999999999755815
YARS	1.72790867585932e-09	1.16113222070012	0.000593352861195353	0.980566383180132	0.999999999755815
LINC02328	1.72303669724359e-09	1.15917963377357	0.000590011565366814	0.980621167047611	0.999999999755815
LAMTOR4	1.71953725298694e-09	1.15777395898644	0.000587617401740032	0.980660517254249	0.999999999755815
NCK1	1.71845611590091e-09	1.15733914435973	0.000586878720158671	0.980672674327753	0.999999999755815
NF1	1.71785296820502e-09	1.15709645823514	0.000586466824358537	0.980679456550911	0.999999999755815
SELENOK	1.717530974482e-09	1.15696686646529	0.000586246990715291	0.980683077278711	0.999999999755815
ZBTB1	1.71689802979569e-09	1.15671206140118	0.000585814982732593	0.980690194562779	0.999999999755815
PIK3CD	1.71215790977765e-09	1.15480104591657	0.000582584738361198	0.9807434959212	0.999999999755815
ZBTB16	1.71174174948041e-09	1.15463303286711	0.000582301564511993	0.980748175534492	0.999999999755815
HSPA8	1.71097706063329e-09	1.1543242121407	0.00058178141589495	0.980756774261557	0.999999999755815
EIF4B	1.71053145620738e-09	1.15414419493785	0.000581478418711436	0.980761784968384	0.999999999755815
ZNF600	1.7073551332233e-09	1.1528597454576	0.000579320903950369	0.980797501922986	0.999999999755815
PRR5L	1.70710289974884e-09	1.15275765143673	0.000579149746435596	0.980800338226739	0.999999999755815
GATAD2B	1.7068879651559e-09	1.15267064344075	0.000579003918695902	0.980802755113879	0.999999999755815
RBM33	1.70627758638326e-09	1.15242349952953	0.000578589892094385	0.980809618675453	0.999999999755815
PRKCQ-AS1	1.70570287862846e-09	1.15219072374417	0.000578200196887883	0.980816081126363	0.999999999755815
MGAT4A	1.70566201687678e-09	1.15217417059652	0.00057817249453694	0.980816540607012	0.999999999755815
TPI1	1.70545464305536e-09	1.15209015751216	0.000578031915043614	0.980818872476255	0.999999999755815
STMN1	1.70393754337516e-09	1.15147524778481	0.000577003987392338	0.980835931905898	0.999999999755815
SMG1	1.70254987986352e-09	1.15091235504814	0.000576064561709694	0.980851535863897	0.999999999755815
SPPL3	1.70175008707963e-09	1.15058773273735	0.000575523462658491	0.980860529353688	0.999999999755815
NCAM1	1.70084091214931e-09	1.15021854171732	0.000574908670002181	0.980870752824045	0.999999999755815
HINT1	1.69924399997174e-09	1.14956963496473	0.000573829618270155	0.98088870975475	0.999999999755815
COX14	1.69891441884046e-09	1.14943563876918	0.000573607042732092	0.980892415824217	0.999999999755815
TNRC6A	1.69827917769147e-09	1.14917730365775	0.000573178168069056	0.980899558976497	0.999999999755815
TAF15	1.69787683719882e-09	1.14901363635581	0.000572906616168493	0.98090408321098	0.999999999755815
AL354733.3	1.69492300336484e-09	1.14781094651257	0.000570914953559122	0.98093729847192	0.999999999755815
RNF111	1.69115579288262e-09	1.14627424907599	0.000568379892544705	0.980979660035851	0.999999999755815
XKR6	1.68724986864201e-09	1.14467760344945	0.000565757443357102	0.981023581466192	0.999999999755815
ASCC3	1.68698436534514e-09	1.14456894751849	0.000565579403754579	0.981026567006106	0.999999999755815
GTDC1	1.68425723117872e-09	1.14345195964977	0.000563752280472135	0.981057233186459	0.999999999755815
HIVEP2	1.68343293621209e-09	1.14311401140414	0.000563200601732937	0.981066502254865	0.999999999755815
NDUFA4	1.68234089704686e-09	1.14266605510659	0.000562470144801569	0.981078782068984	0.999999999755815
ARGLU1	1.68177933582345e-09	1.14243559646379	0.000562094705190821	0.981085096741173	0.999999999755815
PAFAH1B1	1.68059286235503e-09	1.14194844519435	0.000561301883930721	0.981098438462236	0.999999999755815
MAML2	1.67889639839281e-09	1.1412513422956	0.000560169250526376	0.981117514961185	0.999999999755815
TRAPPC6A	1.67830405989869e-09	1.14100778708688	0.000559774048920105	0.981124175726888	0.999999999755815
ITGAM	1.67819798687406e-09	1.14096416399541	0.000559703292909307	0.981125368503745	0.999999999755815
PPM1G	1.67748576712436e-09	1.14067119343863	0.000559228322549991	0.981133377319867	0.999999999755815
PIBF1	1.67653162113887e-09	1.1402785255417	0.000558592330616178	0.981144106567234	0.999999999755815
SNRPD2	1.6762359435082e-09	1.1401568006069	0.000558395318295714	0.981147431424383	0.999999999755815
DAD1	1.67496977358637e-09	1.13963531626823	0.000557552052371347	0.981161669346954	0.999999999755815
LSM14A	1.67400228371473e-09	1.1392365990675	0.000556908136067344	0.981172548653723	0.999999999755815
GPR174	1.6739703744657e-09	1.13922344513358	0.000556886905091491	0.981172907469435	0.999999999755815
DNAJA1	1.67246593087399e-09	1.13860300429099	0.000555886375489319	0.981189824763076	0.999999999755815
GLS	1.67175350978623e-09	1.13830901680382	0.000555412894001323	0.981197835858505	0.999999999755815
CHMP4A	1.67003405107533e-09	1.13759898524534	0.000554270957223813	0.981217170987149	0.999999999755815
DEK	1.66989595592832e-09	1.13754193088568	0.000554179295662015	0.981218723852734	0.999999999755815
VPS4B	1.6696117325596e-09	1.13742448947159	0.000553990664386837	0.981221919915217	0.999999999755815
CYB5A	1.66924805732338e-09	1.13727419134035	0.000553749349907082	0.9812260094062	0.999999999755815
CASC4	1.66913497290228e-09	1.13722745009265	0.000553674324145317	0.981227281029096	0.999999999755815
CATSPERB	1.66880323109551e-09	1.13709031407125	0.000553454259656017	0.981231011432488	0.999999999755815
GIMAP4	1.66812271277488e-09	1.13680892083161	0.000553002967421563	0.981238663794132	0.999999999755815
ATP6V0C	1.66675997160161e-09	1.13624510846111	0.000552099805936733	0.981253987689905	0.999999999755815
OGT	1.66547866912901e-09	1.13571459890365	0.000551251291509826	0.98126839582149	0.999999999755815
MYL6	1.66351899230808e-09	1.13490248111415	0.00054995480077851	0.981290432223704	0.999999999755815
SOS2	1.66171836133384e-09	1.1341554895039	0.000548764877837797	0.981310680181238	0.999999999755815
SNX6	1.66105802968419e-09	1.13388136232762	0.000548328829435088	0.981318105563132	0.999999999755815
NAP1L4	1.66073411650063e-09	1.1337468573841	0.000548114997508484	0.98132174794417	0.999999999755815
CIB1	1.66023369055351e-09	1.13353900755153	0.000547784722314832	0.981327375199623	0.999999999755815
CCDC18-AS1	1.65954482223636e-09	1.13325279364664	0.000547330240206507	0.981335121478123	0.999999999755815
RALGAPA2	1.65761271779697e-09	1.13244944487878	0.000546056537221677	0.981356847873679	0.999999999755815
NSD1	1.65671643851939e-09	1.13207648565131	0.000545466186004187	0.981366926483712	0.999999999755815
AC104078.2	1.65606592406064e-09	1.13180567641205	0.000545037912378981	0.981374241484052	0.999999999755815
CHD1	1.65547483577938e-09	1.13155952050357	0.00054464890850661	0.981380888241558	0.999999999755815
TMEM131	1.65411090420056e-09	1.13099120563895	0.000543751815044306	0.98139622558737	0.999999999755815
DDX21	1.65401396035882e-09	1.13095079507208	0.000543688080690024	0.981397315716527	0.999999999755815
ABCB1	1.65334586792953e-09	1.13067224409879	0.000543248954370356	0.981404828386906	0.999999999755815
LCP2	1.65166982576086e-09	1.12997298287797	0.000542148099830859	0.981423675415627	0.999999999755815
TRGC1	1.65139925629237e-09	1.12986003678839	0.000541970489625757	0.981426717959704	0.999999999755815
TSPO	1.64924399916812e-09	1.12895973467957	0.000540556750925751	0.98145095375927	0.999999999755815
SNHG6	1.64740973543756e-09	1.12819265692075	0.000539355021813034	0.98147158001156	0.999999999755815
BANF1	1.64712181632237e-09	1.12807217881297	0.000539166511271695	0.981474817656329	0.999999999755815
ATP11B	1.64489939172919e-09	1.1271415583845	0.0005377125222443	0.981499808787291	0.999999999755815
LINC01278	1.64263901932802e-09	1.12619384750215	0.000536235720141166	0.981525226659405	0.999999999755815
TMEM35B	1.6407465013186e-09	1.12539943445921	0.000535000815650023	0.981546508025838	0.999999999755815
PHPT1	1.63903449632285e-09	1.12468006006971	0.000533884925758663	0.981565759534611	0.999999999755815
TUBA1A	1.63822218636853e-09	1.12433848776533	0.000533355867249984	0.98157489396978	0.999999999755815
ANKRD36	1.63598720126417e-09	1.12339787415308	0.000531901572109951	0.981600026416521	0.999999999755815
ANKRD36C	1.63547587407608e-09	1.12318250953975	0.000531569132794977	0.981605776302297	0.999999999755815
STMP1	1.63539165352828e-09	1.123147031	0.000531514386783062	0.98160672336435	0.999999999755815
TMEM87A	1.63414447728197e-09	1.12262144795439	0.000530704012888604	0.981620747893792	0.999999999755815
DPEP2	1.63370188761023e-09	1.12243484287297	0.000530416581379013	0.981625724827569	0.999999999755815
SF3B6	1.6309355516048e-09	1.12126743131842	0.000528621800819892	0.981656832372887	0.999999999755815
PTK2B	1.62888452927525e-09	1.12040069739847	0.000527293074646903	0.981679896208863	0.999999999755815
DDHD1	1.62842149315623e-09	1.12020488426582	0.000526993334509498	0.981685103072432	0.999999999755815
CHD9	1.62577005715852e-09	1.11908262159749	0.000525278604566094	0.981714918613574	0.999999999755815
PSMA5	1.62527961112875e-09	1.11887484596083	0.000524961730790777	0.981720433708494	0.999999999755815
TRIP12	1.62510407290076e-09	1.11880046567437	0.000524848339993308	0.981722407646573	0.999999999755815
TRAM1	1.62374798267061e-09	1.11822560169445	0.000523972771767547	0.981737656967681	0.999999999755815
CSNK2B	1.62302669109715e-09	1.11791965506464	0.000523507363087689	0.981745767940136	0.999999999755815
NT5C2	1.62295697332878e-09	1.11789007652755	0.000523462389112348	0.98174655192125	0.999999999755815
PLEKHA2	1.62269461017248e-09	1.11777875545532	0.000523293159556583	0.981749502213195	0.999999999755815
AKAP9	1.62026784904291e-09	1.11674828299888	0.000521729146329024	0.981776791322756	0.999999999755815
RACK1	1.61935095996493e-09	1.11635857195574	0.000521138833554399	0.981787101814247	0.999999999755815
ANXA1	1.61828577961278e-09	1.11590557401081	0.00052045346726847	0.981799079856874	0.999999999755815
PTPRE	1.61317495954557e-09	1.11372818955494	0.000517171298220735	0.981856551515308	0.999999999755815
OCIAD1	1.61300998422293e-09	1.11365779758991	0.000517065524028639	0.981858406680095	0.999999999755815
IER3IP1	1.61292594198267e-09	1.11362193572279	0.00051701164437091	0.981859351743929	0.999999999755815
DDX18	1.61247194827199e-09	1.11342818091891	0.000516720636587838	0.981864456951412	0.999999999755815
UXT	1.61167943771935e-09	1.11308983276521	0.00051621283746125	0.981873368818507	0.999999999755815
CRADD	1.61157054916487e-09	1.11304333266287	0.000516143086902253	0.981874593282286	0.999999999755815
CDK17	1.6114232486568e-09	1.11298042435229	0.000516048738362045	0.981876249692777	0.999999999755815
RPL35	1.60984349664699e-09	1.11230541592553	0.000515037421901158	0.981894014183622	0.999999999755815
TAF3	1.60616911952253e-09	1.11073301455199	0.000512689017190535	0.98193533300659	0.999999999755815
DHX36	1.60581862884726e-09	1.11058285196518	0.000512465288428966	0.981939274319901	0.999999999755815
MAPK14	1.60507690786949e-09	1.11026497197235	0.000511991986571304	0.981947615070394	0.999999999755815
SEC11A	1.60452772208075e-09	1.11002951892187	0.000511641684827901	0.981953790738494	0.999999999755815
CNOT2	1.60416891171559e-09	1.10987564526395	0.000511412880039353	0.981957825609921	0.999999999755815
DOK2	1.60301165802039e-09	1.10937914583404	0.000510675275707235	0.981970839088486	0.999999999755815
ZNF407	1.60173785722584e-09	1.10883225840195	0.000509864002606469	0.981985163160921	0.999999999755815
EXOC6B	1.60107041661594e-09	1.1085455411998	0.000509439172741355	0.981992668628525	0.999999999755815
PREX1	1.59963290748336e-09	1.10792764251606	0.000508524791087513	0.982008833635083	0.999999999755815
SF1	1.59821410122754e-09	1.10731727653331	0.000507623111480407	0.982024788332221	0.999999999755815
MAPRE2	1.59447400356464e-09	1.10570588017425	0.000505250039522296	0.982066846346906	0.999999999755815
GPSM3	1.59173843587937e-09	1.10452505175321	0.000503517856952662	0.982097608287988	0.999999999755815
SRBD1	1.58888748175894e-09	1.10329240594795	0.000501715776016677	0.982129667798211	0.999999999755815
CD300A	1.58708834461964e-09	1.10251346746176	0.000500580208587718	0.982149899445382	0.999999999755815
TFCP2	1.58452002747673e-09	1.10140008764546	0.000498961384430493	0.982178780691234	0.999999999755815
PLEKHA1	1.58414528986309e-09	1.10123749652237	0.000498725404468104	0.982182994693464	0.999999999755815
FAM13B	1.58118048686264e-09	1.09994986569803	0.000496860374879089	0.982216334535968	0.999999999755815
AGO4	1.58073295763272e-09	1.09975530620243	0.000496579157048432	0.982221367100372	0.999999999755815
COPE	1.58056981019088e-09	1.09968436651028	0.00049647665847277	0.982223201729335	0.999999999755815
GALNT10	1.58004685911401e-09	1.09945693127099	0.000496148181932066	0.982229082430158	0.999999999755815
SFT2D1	1.57910544458882e-09	1.09904732673528	0.000495557133691161	0.982239668847684	0.999999999755815
IGF1R	1.57435679955947e-09	1.09697774815829	0.000492581161884879	0.982293068473954	0.999999999755815
6-Mar	1.57318414094506e-09	1.09646578042696	0.000491847637667937	0.982306255307128	0.999999999755815
EPS15	1.5714044961725e-09	1.09568813194687	0.000490735474176736	0.982326267857468	0.999999999755815
PATL2	1.57068836189783e-09	1.09537497280629	0.000490288291526108	0.982334320969544	0.999999999755815
ABHD15-AS1	1.56781650986949e-09	1.09411780215746	0.000488497040976096	0.982366615694169	0.999999999755815
WDR7	1.56760212207633e-09	1.09402386672205	0.000488363453095717	0.982369026541945	0.999999999755815
GK5	1.56728663230773e-09	1.09388561105661	0.000488166900454598	0.982372574308627	0.999999999755815
CHMP2A	1.56712801835046e-09	1.09381609259714	0.000488068097639314	0.982374357965057	0.999999999755815
WWOX	1.56667139653442e-09	1.09361592458408	0.000487783717460782	0.982379492800165	0.999999999755815
COLGALT2	1.56661852365978e-09	1.09359274334707	0.000487750794038293	0.982380087369905	0.999999999755815
MAN2A1	1.56587762869976e-09	1.09326783366209	0.000487289562859899	0.982388418934648	0.999999999755815
PHACTR2	1.56575734193473e-09	1.09321507000373	0.000487214701028085	0.982389771592122	0.999999999755815
AP2B1	1.56362095241e-09	1.09227731652027	0.000485886052911573	0.982413795883332	0.999999999755815
PSMA4	1.56184814068609e-09	1.09149824798988	0.000484784895784111	0.982433731653702	0.999999999755815
TRERF1	1.56018188246002e-09	1.09076525473357	0.00048375106168596	0.982452469209785	0.999999999755815
PHF3	1.55754078037792e-09	1.08960193124232	0.000482114644100544	0.982482169187045	0.999999999755815
ITK	1.55617772202765e-09	1.08900082849366	0.000481271182597547	0.982497497192493	0.999999999755815
ALOX5AP	1.55460286493844e-09	1.08830571348579	0.000480297579380533	0.982515206947181	0.999999999755815
TRPM7	1.5532598665057e-09	1.08771241941709	0.000479468093868687	0.982530309386427	0.999999999755815
MRPL11	1.55269758130225e-09	1.08746387798211	0.000479121018633087	0.982536632462028	0.999999999755815
GYPC	1.55222443376079e-09	1.08725467234085	0.000478829061725542	0.982541953157174	0.999999999755815
IRF2	1.55155092733865e-09	1.08695677424801	0.000478413626333098	0.982549526953234	0.999999999755815
MIA2	1.54925145856856e-09	1.08593879109285	0.000476996615809465	0.982575385230032	0.999999999755815
RPL39	1.54877265827225e-09	1.08572664773653	0.00047670182721584	0.982580769497935	0.999999999755815
PSMD8	1.54874807493023e-09	1.08571575388198	0.000476686694160658	0.982581045945779	0.999999999755815
AC009093.2	1.54815382433044e-09	1.08545236891947	0.000476320957455945	0.982587728491732	0.999999999755815
FOXJ3	1.54447810294464e-09	1.08382111586628	0.000474061821901418	0.982629063230321	0.999999999755815
MED13	1.54371705227567e-09	1.08348291714741	0.000473594743505785	0.982637621510067	0.999999999755815
TSTD1	1.54249881956892e-09	1.082941231	0.000472847558710008	0.982651320965163	0.999999999755815
EMB	1.5422344936035e-09	1.08282364638518	0.000472685516215145	0.982654293404252	0.999999999755815
SPATA13	1.54173418367397e-09	1.08260103334201	0.000472378882043706	0.982659919567248	0.999999999755815
ACAP1	1.53584920616766e-09	1.07997745631111	0.000468779515239354	0.982726098295814	0.999999999755815
ST8SIA6	1.53478095653207e-09	1.07950021855669	0.000468127629117366	0.98273811116718	0.999999999755815
IFITM2	1.53463817044964e-09	1.07943640584277	0.000468040530042182	0.982739716851002	0.999999999755815
AGO3	1.53120551304624e-09	1.0779006482219	0.000465949058598766	0.982778318410543	0.999999999755815
UBE2K	1.53096330840147e-09	1.07779216591715	0.000465801663491306	0.982781042096932	0.999999999755815
CSNK1A1	1.5300228350337e-09	1.07737078102542	0.000465229553758886	0.982791618091353	0.999999999755815
TBX21	1.52808408870269e-09	1.07650135317532	0.000464051282930934	0.982813420069012	0.999999999755815
VASP	1.52751488397701e-09	1.07624589938435	0.000463705633120667	0.982819821006175	0.999999999755815
MRPL20	1.5273916801144e-09	1.07619059498223	0.00046363083447648	0.982821206483544	0.999999999755815
IL27RA	1.52656773695855e-09	1.0758206323409	0.000463130763116268	0.982830472059603	0.999999999755815
PRDM1	1.52591972749561e-09	1.07552953605326	0.000462737659800081	0.982837759191323	0.999999999755815
UBA52	1.52432185659585e-09	1.07481125520011	0.00046176905326363	0.982855727909912	0.999999999755815
WWP1	1.51986429490351e-09	1.07280376808446	0.000459072307290675	0.98290585507918	0.999999999755815
RBX1	1.51983840896809e-09	1.0727920942311	0.000459056669822326	0.982906146177685	0.999999999755815
COX7A2L	1.51981209420614e-09	1.07278022679911	0.000459040773576592	0.982906442098532	0.999999999755815
SUMF1	1.51895373384807e-09	1.07239301861515	0.000458522405370189	0.982916094732232	0.999999999755815
CCT5	1.51679719653077e-09	1.07141930151127	0.000457221353579072	0.982940345938684	0.999999999755815
PRRC2B	1.51604255100888e-09	1.07107826078853	0.000456766508047127	0.982948832261752	0.999999999755815
RB1CC1	1.51550989323471e-09	1.07083744610469	0.000456445596882906	0.982954822235457	0.999999999755815
PTP4A2	1.51500566673988e-09	1.07060941267776	0.000456141918658956	0.982960492487659	0.999999999755815
SELENOW	1.51076815883154e-09	1.06869023126161	0.000453593807006634	0.983008145191223	0.999999999755815
SLC25A3	1.50759140829402e-09	1.06724818452039	0.000451688234154022	0.983043869235511	0.999999999755815
DLG1	1.50638667219216e-09	1.06670057031431	0.000450966622589074	0.983057417064845	0.999999999755815
CAMKMT	1.50527671106765e-09	1.06619567559616	0.000450302289831841	0.983069899108895	0.999999999755815
DGLUCY	1.5041993463789e-09	1.06570527699591	0.000449657934984198	0.983082014594389	0.999999999755815
RALGAPA1	1.50265800957836e-09	1.06500311773959	0.000448736887874806	0.98309934767682	0.999999999755815
UBXN1	1.50258347426726e-09	1.06496914604548	0.000448692372204829	0.983100185862869	0.999999999755815
AC243829.2	1.5025486769898e-09	1.06495328561044	0.000448671590541183	0.983100577175289	0.999999999755815
LITAF	1.50203328695646e-09	1.06471833325877	0.000448363845160924	0.983106372989003	0.999999999755815
SPON2	1.50200724235927e-09	1.06470645824271	0.000448348296431605	0.983106665873297	0.999999999755815
PPP3R1	1.50079101563243e-09	1.06415170714488	0.000447622504445527	0.983120342943018	0.999999999755815
ATP5MC2	1.49898175665069e-09	1.06332568534214	0.000446543904071373	0.98314068896227	0.999999999755815
SRI	1.49842438714265e-09	1.06307103006238	0.000446211887110674	0.983146956862474	0.999999999755815
FGFR1OP2	1.49502855232522e-09	1.061517609	0.000444191705273478	0.983185144753913	0.999999999755815
XRCC6	1.49417661295353e-09	1.06112737537134	0.000443685605802034	0.983194725251943	0.999999999755815
PSMA7	1.49205654510342e-09	1.0601553725301	0.000442427419525037	0.983218566519875	0.999999999755815
PRPF4B	1.49069315700928e-09	1.05952961135125	0.000441619240120814	0.983233898537497	0.999999999755815
H2AFZ	1.48966874769047e-09	1.05905908270936	0.000441012484239749	0.983245418564224	0.999999999755815
HIP1	1.48965394419318e-09	1.05905228100574	0.000441003719211032	0.983245585037437	0.999999999755815
USP9X	1.48757349787655e-09	1.05809576096183	0.00043977277038737	0.983268980771788	0.999999999755815
CCNDBP1	1.48210045599356e-09	1.05557348471608	0.00043654272212116	0.983330528131034	0.999999999755815
RGCC	1.48147877255224e-09	1.05528643147689	0.000436176573576214	0.983337519308755	0.999999999755815
SSB	1.48129214463194e-09	1.05520023690215	0.000436066686615966	0.983339618044265	0.999999999755815
BCAS2	1.47996226293069e-09	1.0545857351531	0.000435284049931168	0.983354573312309	0.999999999755815
EIF3H	1.47843900761236e-09	1.05388124953733	0.000434388476390878	0.983371703182673	0.999999999755815
TRAPPC9	1.47779299568492e-09	1.05358227363904	0.000434008942536317	0.983378967955667	0.999999999755815
TRAPPC8	1.47484992041847e-09	1.05221867125127	0.000432281976616568	0.983412064534951	0.999999999755815
TRIO	1.4726188752472e-09	1.05118328347951	0.000430975116663465	0.98343715394406	0.999999999755815
ACP1	1.47234039639771e-09	1.051053944	0.00043081213341132	0.983440285602908	0.999999999755815
G3BP2	1.47186882161989e-09	1.05083486948078	0.000430536208629808	0.983445588739896	0.999999999755815
PRDM2	1.47103860143726e-09	1.05044902403705	0.000430050650357217	0.983454925058131	0.999999999755815
HERPUD1	1.47049207488256e-09	1.05019491487099	0.000429731161202248	0.983461071074541	0.999999999755815
LPGAT1	1.46834200152999e-09	1.04919437866413	0.000428475420954464	0.983485249938672	0.999999999755815
TBC1D31	1.46798277210847e-09	1.04902707850765	0.000428265793838871	0.983489289690407	0.999999999755815
TRANK1	1.46772486452907e-09	1.04890694243153	0.000428115324373325	0.983492190017114	0.999999999755815
SNX14	1.46680153444572e-09	1.04847668451498	0.000427576848217791	0.983502573424099	0.999999999755815
PDIA6	1.46511737533729e-09	1.04769124264779	0.000426595537497289	0.983521512822272	0.999999999755815
MICU2	1.4628255901854e-09	1.04662107229981	0.000425261991548145	0.983547285361472	0.999999999755815
RABEP1	1.4626579032156e-09	1.04654270811185	0.000425164499669483	0.983549171105668	0.999999999755815
FNTA	1.46058741719533e-09	1.04557443073171	0.000423961656417584	0.98357245501538	0.999999999755815
HSH2D	1.45957127799957e-09	1.04509875904815	0.000423371956417343	0.983583882141021	0.999999999755815
UMAD1	1.45641336035095e-09	1.043618517	0.000421541929395114	0.98361939493663	0.999999999755815
UBE2N	1.45601856182328e-09	1.04343324936575	0.000421313420675236	0.983623834699851	0.999999999755815
STOM	1.45549276078102e-09	1.04318643340058	0.000421009184119033	0.983629747671345	0.999999999755815
TIPRL	1.4554075877714e-09	1.04314644458383	0.000420959912049722	0.9836307054968	0.999999999755815
C19orf53	1.45463706897805e-09	1.04278458628026	0.000420514302632987	0.983639370478915	0.999999999755815
NDUFAF3	1.45180389002904e-09	1.04145250762961	0.000418877836650878	0.983671231424963	0.999999999755815
NLRC5	1.45071960039597e-09	1.04094206636095	0.000418252386762804	0.983683424976325	0.999999999755815
CCDC12	1.45037906285311e-09	1.04078168135749	0.000418056051201923	0.983687254546161	0.999999999755815
PRDX6	1.44830524068146e-09	1.03980420427931	0.000416861392357843	0.983710576055823	0.999999999755815
GATAD2A	1.44736921874802e-09	1.03936259253957	0.000416322741654205	0.983721102249593	0.999999999755815
APOL6	1.44605639519096e-09	1.0387427594888	0.00041556784038914	0.98373586583485	0.999999999755815
EP400	1.44167295330298e-09	1.03666937539927	0.000413052230979489	0.983785160632018	0.999999999755815
MXD4	1.44057118459512e-09	1.03614731286766	0.000412421138988808	0.9837975507832	0.999999999755815
DECR1	1.43994169084443e-09	1.0358488665937	0.000412060782195003	0.983804629877584	0.999999999755815
CHURC1	1.43969016742537e-09	1.03572958410183	0.000411916840415296	0.98380745843346	0.999999999755815
DDX6	1.43603362138454e-09	1.03399331113806	0.0004098271127771	0.983848578861165	0.999999999755815
ZC3H15	1.43529155623688e-09	1.0336404474257	0.000409403668873851	0.983856923910039	0.999999999755815
MAP1LC3B	1.43418221481086e-09	1.0331126215246	0.00040877105463774	0.983869399244438	0.999999999755815
ZNF644	1.43405196898795e-09	1.03305062551245	0.000408696812600285	0.983870863951735	0.999999999755815
PTBP3	1.43312930700843e-09	1.03261129550152	0.000408171074747425	0.983881239946196	0.999999999755815
FAM107B	1.43009889931979e-09	1.03116649913555	0.000406446712550129	0.983915319069193	0.999999999755815
IDH2	1.42854399625438e-09	1.03042406816748	0.000405563358719984	0.983932805088501	0.999999999755815
AC010894.3	1.4283652979652e-09	1.03033869564574	0.000405461900248071	0.983934814681622	0.999999999755815
COA4	1.42538924974713e-09	1.02891543633835	0.000403774072780009	0.983968282538144	0.999999999755815
YY1	1.42529889543017e-09	1.02887218226366	0.000403722884553001	0.9839692986395	0.999999999755815
LINC02100	1.4247411692292e-09	1.02860513323885	0.000403406989021267	0.983975570685156	0.999999999755815
SGMS1	1.42255490692754e-09	1.02755737445698	0.000402169884579455	0.984000156839209	0.999999999755815
BCL7C	1.42204421187082e-09	1.02731240984743	0.000401881179652352	0.984005899989113	0.999999999755815
CDV3	1.42195693483917e-09	1.02727053757211	0.00040183185077806	0.98400688148504	0.999999999755815
CTSS	1.42104569611128e-09	1.02683321630718	0.00040131700055988	0.984017129052006	0.999999999755815
PPP2R5E	1.4209005536588e-09	1.02676353553368	0.000401235025491557	0.984018761288628	0.999999999755815
FOXO3	1.42077914165386e-09	1.02670524231737	0.000401166459584528	0.984020126658476	0.999999999755815
ST8SIA4	1.4192708873595e-09	1.02598070181001	0.000400315180366188	0.984037088122967	0.999999999755815
VPS28	1.41903816422585e-09	1.02586884169315	0.000400183908787322	0.984039705271913	0.999999999755815
MRPS36	1.41881121981832e-09	1.02575974273352	0.000400055917532304	0.984042257434846	0.999999999755815
SNHG29	1.41679241268133e-09	1.02478852691554	0.000398918259268408	0.984064960467857	0.999999999755815
SH3BP5	1.41493502001292e-09	1.02389382764839	0.00039787299369821	0.984085848282895	0.999999999755815
PTPN2	1.41436051777436e-09	1.02361687085813	0.000397549964700175	0.984092309006471	0.999999999755815
PAPOLA	1.41369617784332e-09	1.02329647453287	0.000397176585656292	0.984099780025928	0.999999999755815
PHF20	1.41323485486439e-09	1.02307390637221	0.000396917411453387	0.984104967962608	0.999999999755815
CAPZA1	1.41260103561134e-09	1.02276800609905	0.000396561465684835	0.984112095755516	0.999999999755815
RORA-AS1	1.41205493016581e-09	1.02250433677189	0.000396254907061397	0.984118237139116	0.999999999755815
HNRNPR	1.41176323508904e-09	1.02236346239625	0.000396091211351649	0.984121517479178	0.999999999755815
SCAF8	1.41094979171598e-09	1.02197046621705	0.000395634895533979	0.984130665289722	0.999999999755815
APBA2	1.41033309789377e-09	1.02167238454986	0.000395289125220813	0.984137600498204	0.999999999755815
RNF7	1.40783522643989e-09	1.02046378635243	0.000393890154953301	0.98416569104529	0.999999999755815
C9orf16	1.40730466682617e-09	1.02020681768217	0.000393593326424212	0.984171657611786	0.999999999755815
POLD4	1.40680734396015e-09	1.01996586492275	0.000393315194219767	0.98417725040532	0.999999999755815
NDUFB7	1.40615795585133e-09	1.01965111733277	0.000392952166174578	0.984184553295346	0.999999999755815
NSMCE2	1.40570492545973e-09	1.01943146100271	0.000392699007422095	0.984189647986168	0.999999999755815
SRP19	1.40550434454732e-09	1.01933418630867	0.000392586946485177	0.984191903679926	0.999999999755815
PSMB10	1.40522491557638e-09	1.01919865155589	0.000392430861216401	0.984195046083759	0.999999999755815
RPAP2	1.40482843131918e-09	1.01900629707087	0.000392209443695903	0.984199504868985	0.999999999755815
NKTR	1.40280174625582e-09	1.01802226078919	0.000391078612869218	0.984222296584691	0.999999999755815
PSMA1	1.40226034295602e-09	1.01775916417709	0.000390776802019864	0.984228385105662	0.999999999755815
DNAJB14	1.4013425227244e-09	1.01731293070697	0.000390265419837376	0.984238706743647	0.999999999755815
PSMD6	1.40034670352345e-09	1.01682846753267	0.000389710957659628	0.984249905546718	0.999999999755815
SNF8	1.39973561299514e-09	1.01653101510409	0.000389370903711376	0.984256777762086	0.999999999755815
FRG1	1.39863937772259e-09	1.01599711245013	0.000388761252904237	0.984269105831866	0.999999999755815
AKAP10	1.39850660305038e-09	1.01593242039668	0.000388687445175555	0.984270598992818	0.999999999755815
LINC01934	1.39597170206743e-09	1.01469623912725	0.000387279670292071	0.98429910606051	0.999999999755815
FLNA	1.39407351721015e-09	1.01376919415321	0.000386227172442841	0.984320452739478	0.999999999755815
PRPF38B	1.39322625669106e-09	1.01335502588335	0.000385757849138755	0.984329980897451	0.999999999755815
EIF3D	1.39220154439397e-09	1.01285380040739	0.000385190611129258	0.984341504653078	0.999999999755815
RPL27	1.38650839365456e-09	1.0100628018676	0.000382046720945683	0.98440552900309	0.999999999755815
WDPCP	1.38613157495734e-09	1.00987769522063	0.000381839087460562	0.984409766655222	0.999999999755815
UBXN7	1.38521197563716e-09	1.00942575904677	0.00038133260958534	0.984420108346712	0.999999999755815
CMTM6	1.38445710825456e-09	1.00905457166051	0.000380917110555702	0.984428597486727	0.999999999755815
RBM26	1.38185844212707e-09	1.00777530100847	0.000379488467698737	0.984457821760143	0.999999999755815
TMED9	1.38175587303634e-09	1.00772476244455	0.000379432134370634	0.984458975239704	0.999999999755815
UBE2H	1.38174167181749e-09	1.00771776484515	0.000379424335060794	0.984459134944892	0.999999999755815
CISD3	1.37996926470615e-09	1.00684389213607	0.000378451558328854	0.984479067225623	0.999999999755815
RPL23A	1.37955069214026e-09	1.00663736556653	0.000378222009135996	0.984483774444605	0.999999999755815
COMMD7	1.37928058481547e-09	1.00650406182672	0.000378073916667266	0.98448681204083	0.999999999755815
AC008014.1	1.37470652087323e-09	1.00424296938195	0.000375570485790523	0.984538251477329	0.999999999755815
RPL37A	1.37411067915003e-09	1.00394791266293	0.000375244987853014	0.984544952254699	0.999999999755815
CD58	1.37344214160874e-09	1.00361671580506	0.000374879945445032	0.984552470563381	0.999999999755815
NOP10	1.37273942319485e-09	1.00326842392122	0.000374496430712626	0.984560373268337	0.999999999755815
DDX3X	1.3720852613957e-09	1.00294404935414	0.000374139592578055	0.984567729911548	0.999999999755815
HIF1A	1.37094251733595e-09	1.00237705977013	0.000373516646223688	0.984580581108912	0.999999999755815
SCAND1	1.36856304509146e-09	1.001195037	0.000372221185351087	0.984607340453528	0.999999999755815
WAS	1.36763094514106e-09	1.00073148789061	0.000371714333729862	0.984617822775852	0.999999999755815
CTSD	1.36616737906949e-09	1.00000303809634	0.000370919181508592	0.984634281929499	0.999999999755815
APOBEC3G	1.3646280805993e-09	0.999236111162632	0.000370083802649688	0.984651592771045	0.999999999755815
IK	1.36412925791328e-09	0.998987409409458	0.000369813293111046	0.984657202497184	0.999999999755815
SERPINB1	1.36371368715207e-09	0.998780150605309	0.000369588006274611	0.984661875978395	0.999999999755815
MANF	1.36308267200214e-09	0.998465330272561	0.000369246055208447	0.984668972333915	0.999999999755815
TBCA	1.36233823792213e-09	0.99809374969548	0.000368842845202573	0.98467734419294	0.999999999755815
EIF3A	1.36233602322563e-09	0.998092643959034	0.00036884164597866	0.98467736909928	0.999999999755815
HNRNPA0	1.36007560827862e-09	0.996963209116865	0.000367618682656125	0.984702789594508	0.999999999755815
PTGER2	1.35897416337166e-09	0.996412230487947	0.000367023498438126	0.984715176385598	0.999999999755815
PAXX	1.35825863373487e-09	0.996054076693467	0.000366637108378588	0.984723223195973	0.999999999755815
GUK1	1.35550546853958e-09	0.994674359080784	0.000365152281452761	0.984754185168035	0.999999999755815
BAZ1A	1.3540772317319e-09	0.993957587431774	0.000364383196875232	0.98477024706404	0.999999999755815
JAK2	1.35401552121721e-09	0.993926601692078	0.000364349984940635	0.984770941058245	0.999999999755815
YTHDC1	1.35355522293408e-09	0.99369543784472	0.000364102305112145	0.98477611755637	0.999999999755815
GSTK1	1.3535230912031e-09	0.993679298416846	0.000364085018638339	0.984776478908698	0.999999999755815
IGF2R	1.35291491822695e-09	0.993373752365668	0.000363757906490157	0.984783318401404	0.999999999755815
ANKRD28	1.3498591722908e-09	0.991836610074644	0.000362116566842453	0.984817683233697	0.999999999755815
RPL13A	1.34983758667903e-09	0.991825740285538	0.000362104985715635	0.984817925984976	0.999999999755815
TGOLN2	1.34793268956761e-09	0.990865860952609	0.000361083698350601	0.984839348418348	0.999999999755815
TWF2	1.34754072174879e-09	0.990668191544758	0.000360873728502101	0.984843756481658	0.999999999755815
NOL7	1.34739702919049e-09	0.990595713980478	0.000360796770375779	0.984845372445799	0.999999999755815
BTG2	1.34604569780582e-09	0.98991375961321	0.000360073432712242	0.984860569499307	0.999999999755815
TOMM6	1.34574381559054e-09	0.989761326642659	0.000359911941053415	0.984863964463152	0.999999999755815
FBXL4	1.34563957911889e-09	0.989708685898218	0.000359856188245962	0.984865136705351	0.999999999755815
PDCD6IP	1.34555823335553e-09	0.989667602618352	0.000359812681957953	0.984866051518922	0.999999999755815
PABPC1	1.34338657536135e-09	0.988569962604384	0.00035865218290675	0.984890473968486	0.999999999755815
GAS7	1.34327341800184e-09	0.988512723275717	0.000358591764817888	0.984891746535693	0.999999999755815
SENP7	1.34237846769743e-09	0.988059865082092	0.000358114103459637	0.984901811144549	0.999999999755815
SYNJ1	1.34051672066709e-09	0.987116893102792	0.000357121454145622	0.984922748354634	0.999999999755815
POU2F1	1.3381514330395e-09	0.985917120541392	0.000355862313205484	0.984949348398056	0.999999999755815
NME3	1.33789261082168e-09	0.985785715432273	0.000355724666354028	0.984952259115787	0.999999999755815
HMBOX1	1.33669336501056e-09	0.985176544684025	0.000355087230858183	0.984965745851014	0.999999999755815
HP1BP3	1.33558074701599e-09	0.984610922870635	0.000354496351859377	0.984978258372442	0.999999999755815
COA1	1.33330553576543e-09	0.98345290783174	0.000353289585301146	0.985003845449464	0.999999999755815
MAGOH	1.33317676896808e-09	0.983387314421047	0.000353221349221008	0.985005293564231	0.999999999755815
CAB39	1.33232112462118e-09	0.982951302118292	0.000352768093703518	0.985014916164169	0.999999999755815
PDAP1	1.33211210705503e-09	0.982844753069525	0.000352657416265231	0.985017266781818	0.999999999755815
SENP6	1.33022949144793e-09	0.981884367392058	0.000351661330111578	0.985038438737732	0.999999999755815
RAB27A	1.32952735136565e-09	0.981525858431913	0.000351290190617726	0.985046335030471	0.999999999755815
RER1	1.32892483764177e-09	0.981218077762472	0.000350971868168145	0.985053110922751	0.999999999755815
COX17	1.3281320591037e-09	0.980812906803184	0.000350553244085174	0.985062026542018	0.999999999755815
RTF1	1.3277751794017e-09	0.980630440343629	0.000350364876478166	0.985066040026084	0.999999999755815
PRDX5	1.32711626466838e-09	0.98029342869247	0.000350017222297098	0.985073450209746	0.999999999755815
NLRC3	1.3258275557352e-09	0.979633849508615	0.000349337777209923	0.985087943090011	0.999999999755815
ISCU	1.3247363999303e-09	0.979074914496037	0.000348763003989234	0.985100214282505	0.999999999755815
NFE2L2	1.32443751879360e-09	0.978921740554575	0.000348605649025419	0.985103575515261	0.999999999755815
UBAC2	1.32384015979248e-09	0.978615502996959	0.00034829125781008	0.985110293446343	0.999999999755815
CERT1	1.32272763134616e-09	0.978044819881174	0.000347706109954832	0.985122805003206	0.999999999755815
CHIC2	1.32174350222077e-09	0.977539628358906	0.000347188905346125	0.985133872577206	0.999999999755815
RGS19	1.32126314588744e-09	0.977292915836008	0.000346936596052882	0.985139274693809	0.999999999755815
EIF3J	1.32018358707814e-09	0.976738146524591	0.000346369887674712	0.985151415480465	0.999999999755815
AC087854.1	1.31836427020837e-09	0.975802271244234	0.000345415895543143	0.985171875640842	0.999999999755815
POLR2B	1.31805279408371e-09	0.975641924329062	0.000345252699228542	0.985175378523352	0.999999999755815
ATP6V0B	1.31729818699235e-09	0.975253308863461	0.0003448574865976	0.985183864889215	0.999999999755815
FKBP11	1.31717756995536e-09	0.975191173049443	0.000344794336455443	0.985185221357282	0.999999999755815
TSR3	1.31467834481049e-09	0.973902506204398	0.000343487145718908	0.98521332783666	0.999999999755815
PRKX	1.31395808657041e-09	0.973530699052015	0.000343110883832425	0.985221427919972	0.999999999755815
TUT7	1.31173306088302e-09	0.972380912078563	0.0003419498359264	0.985246450751181	0.999999999755815
ATP10A	1.31044867596222e-09	0.971716377411054	0.000341280522623598	0.985260895061629	0.999999999755815
NBN	1.3098974716944e-09	0.971431001176606	0.00034099348243457	0.985267093956788	0.999999999755815
DYNC1I2	1.30971073650545e-09	0.971334297019565	0.000340896267278345	0.985269193998529	0.999999999755815
CPQ	1.30920004340918e-09	0.971069759969789	0.000340630469001768	0.985274937302307	0.999999999755815
PTEN	1.30763311741121e-09	0.970257499038826	0.000339815584625241	0.985292559107852	0.999999999755815
POLR2J3	1.30730418880051e-09	0.970086874542174	0.000339644648284727	0.985296258272619	0.999999999755815
ADD1	1.30725281888128e-09	0.970060223919971	0.000339617956447428	0.985296835984008	0.999999999755815
VOPP1	1.30673750183873e-09	0.969792824460751	0.000339350255473496	0.985302631292838	0.999999999755815
RFX3-AS1	1.30655993124547e-09	0.969700659864265	0.000339258034148441	0.9853046282703	0.999999999755815
IER3	1.30655418812795e-09	0.969697678815269	0.000339255051668369	0.985304692858002	0.999999999755815
PFDN2	1.30340272837382e-09	0.96806002683828	0.000337620432549974	0.985340134519332	0.999999999755815
ZNRD1	1.30337928218466e-09	0.968047829263027	0.000337608286125605	0.98534039819785	0.999999999755815
AC007384.1	1.30131618456895e-09	0.966973729814464	0.000336540342810028	0.985363600035262	0.999999999755815
ICAM2	1.30014022283918e-09	0.966360786397166	0.000335932374123269	0.985376825044141	0.999999999755815
USP33	1.29923846490413e-09	0.965890416149682	0.000335466540323307	0.985386966326462	0.999999999755815
RNF19A	1.29812444844832e-09	0.965308909351994	0.000334891503426614	0.985399494697867	0.999999999755815
TUBB4B	1.29803553706711e-09	0.965262478397754	0.000334845630095347	0.985400494606776	0.999999999755815
PIM1	1.2980042907076e-09	0.965246160343604	0.000334829509456565	0.985400846007387	0.999999999755815
HDAC4	1.29710425388578e-09	0.964775969527077	0.000334365328546687	0.985410967939431	0.999999999755815
C14orf119	1.29670404349712e-09	0.964566797015109	0.000334159029270857	0.985415468758662	0.999999999755815
CUTA	1.29661118596972e-09	0.964518255855655	0.000334111172444365	0.985416513046825	0.999999999755815
LAT2	1.29513662592289e-09	0.963746997811748	0.000333351674376254	0.985433096149526	0.999999999755815
PRPF40A	1.29460744373333e-09	0.963470013747433	0.000333079320515136	0.985439047405889	0.999999999755815
ATF6	1.29370533067657e-09	0.962997587724718	0.000332615287164616	0.98544919269642	0.999999999755815
LINC00513	1.29369381366457e-09	0.962991554420436	0.000332609365078477	0.985449322218375	0.999999999755815
LRCH3	1.29274127543478e-09	0.96249238456791	0.000332119749227978	0.985460034600092	0.999999999755815
TNFAIP3	1.29243600962561e-09	0.962332340149836	0.000331962915319303	0.985463467663773	0.999999999755815
SS18L2	1.29238736368813e-09	0.962306832864783	0.000331937926316836	0.985464014743085	0.999999999755815
EIF3F	1.29198023220069e-09	0.962093320233787	0.000331728823227454	0.985468593403473	0.999999999755815
CARD8	1.29137672266674e-09	0.961776705599317	0.000331418981414906	0.985475380561039	0.999999999755815
TCEA1	1.28834125400424e-09	0.960182141181503	0.000329862766927016	0.985509517906939	0.999999999755815
ATP5MG	1.28818567547334e-09	0.960100320012485	0.000329783104080119	0.985511267567662	0.999999999755815
UQCR10	1.28696483687582e-09	0.959457942837436	0.000329158316569515	0.985524997313709	0.999999999755815
RNPS1	1.28683094096662e-09	0.959387455411715	0.000329089828825127	0.985526503128771	0.999999999755815
UBE2L6	1.28478355292606e-09	0.958308789377574	0.000328043477575371	0.985549528392406	0.999999999755815
NR6A1	1.2845615070199e-09	0.958191708466039	0.000327930097517483	0.985552025558019	0.999999999755815
GRB2	1.2841618989517e-09	0.957980954720596	0.000327726100855263	0.985556519617931	0.999999999755815
TTBK2	1.28409028721616e-09	0.9579431801668	0.000327689550354109	0.985557324975668	0.999999999755815
GPCPD1	1.28087421471438e-09	0.956244707721263	0.000326050174024377	0.985593493488226	0.999999999755815
JMJD1C	1.28024956574181e-09	0.95591435818777	0.000325732239222743	0.985600518403008	0.999999999755815
MYH9	1.27981349202292e-09	0.955683649006789	0.000325510377670737	0.985605422567206	0.999999999755815
RPL12	1.27907329985332e-09	0.955291875501655	0.000325133962577208	0.985613746903949	0.999999999755815
IMP3	1.27816298969403e-09	0.954809771706716	0.000324671334785472	0.985623984420917	0.999999999755815
TBCK	1.27788203065846e-09	0.954660910227693	0.000324528615398105	0.985627144138844	0.999999999755815
SP110	1.27771443025124e-09	0.954572095441481	0.000324443493986331	0.985629029004516	0.999999999755815
USP9Y	1.2762245903917e-09	0.953782123165358	0.000323687320260283	0.985645784027045	0.999999999755815
STX16	1.27516167827029e-09	0.953218000594431	0.000323148374519561	0.98565773774287	0.999999999755815
NRF1	1.274834112557e-09	0.953044062505221	0.000322982374029055	0.985661421611049	0.999999999755815
MIER1	1.27448464050526e-09	0.952858446274313	0.000322805319084014	0.985665351842538	0.999999999755815
TRA2A	1.27256260045901e-09	0.951836740101425	0.00032183241303737	0.985686967489477	0.999999999755815
MRFAP1	1.27042809516495e-09	0.950700409863688	0.000320753681246372	0.985710972575418	0.999999999755815
NUTF2	1.27011930134237e-09	0.950535872680259	0.000320597773614251	0.985714445335386	0.999999999755815
RNF169	1.26773363569397e-09	0.949263443257963	0.000319394546805793	0.985741275039772	0.999999999755815
RAB11FIP1	1.26757647444137e-09	0.949179540864376	0.000319315360872405	0.985743042509284	0.999999999755815
CCNY	1.2665210949207e-09	0.948615863296214	0.00031878386063195	0.985754911537944	0.999999999755815
RPL6	1.26648105698879e-09	0.948594470462268	0.000318763705823922	0.985755361813336	0.999999999755815
TOP2B	1.26570019447724e-09	0.94817711877357	0.000318370752621371	0.985764143565855	0.999999999755815
PRKY	1.26445148756557e-09	0.947509217968132	0.000317742869882803	0.985778186803562	0.999999999755815
SEPTIN2	1.26349838461544e-09	0.94699901514345	0.000317264041658108	0.985788905615852	0.999999999755815
TTC38	1.26346246643871e-09	0.946979780889502	0.000317246003829038	0.985789309559877	0.999999999755815
ATRAID	1.26260608778037e-09	0.946521037787408	0.000316816088986833	0.985798940591084	0.999999999755815
MORC3	1.26253235776168e-09	0.946481528720595	0.000316779089047791	0.985799769775916	0.999999999755815
BOD1L1	1.26154145767161e-09	0.945950335375377	0.000316282035257544	0.985810913668848	0.999999999755815
SLMAP	1.26113656514244e-09	0.945733172341904	0.000316079045998805	0.985815467185221	0.999999999755815
DNAJC7	1.26012026352867e-09	0.945187795922224	0.000315569819291294	0.985826896753634	0.999999999755815
AC006369.1	1.26004690789108e-09	0.945148415370238	0.000315533079700348	0.985827721728603	0.999999999755815
PHF11	1.25959109846735e-09	0.944903668911859	0.000315304839089518	0.985832847870269	0.999999999755815
SLC9A3R1	1.25897967390914e-09	0.944575235677475	0.000314998805914511	0.985839724097831	0.999999999755815
MECP2	1.25841594586277e-09	0.944272291685101	0.000314716777682543	0.985846063919887	0.999999999755815
HUWE1	1.25780734396984e-09	0.943945091062175	0.000314412441248898	0.985852908405086	0.999999999755815
CDC14A	1.25676277834471e-09	0.943383161352028	0.000313890440710045	0.985864655847085	0.999999999755815
PEAK1	1.25638374611689e-09	0.943179151523311	0.000313701134256885	0.985868918537524	0.999999999755815
TAF1	1.25591741540375e-09	0.942928075727935	0.000313468305194542	0.985874163008934	0.999999999755815
HERC3	1.25514276790815e-09	0.942510808286774	0.000313081731130296	0.985882874889062	0.999999999755815
KDM7A	1.25259552986382e-09	0.941137036297811	0.00031181225886987	0.985911521779183	0.999999999755815
FNBP4	1.25252719772258e-09	0.941100147757572	0.00031177823955935	0.985912290260159	0.999999999755815
FAM117A	1.25231636021552e-09	0.940986317079765	0.000311673285328629	0.985914661393508	0.999999999755815
SMDT1	1.25225974132509e-09	0.940955745637505	0.000311645103637103	0.985915298144273	0.999999999755815
AHNAK	1.24956651477033e-09	0.939500047692994	0.000310306039113193	0.985945586880781	0.999999999755815
RHOG	1.24824101985946e-09	0.938782541613707	0.00030964806545607	0.985960493753753	0.999999999755815
SEM1	1.24786264343078e-09	0.938577591978894	0.00030946036809709	0.985964749077938	0.999999999755815
FAM174C	1.24749377691896e-09	0.938377737804491	0.00030927744300369	0.985968897451396	0.999999999755815
PLCG2	1.24728838623851e-09	0.93826643203441	0.000309175610872154	0.985971207331206	0.999999999755815
RNF115	1.24719412920605e-09	0.938215346349813	0.00030912888410906	0.985972267371631	0.999999999755815
USP3	1.24612641615096e-09	0.937636413488447	0.000308599825069639	0.985984275167065	0.999999999755815
SATB1-AS1	1.24606381072119e-09	0.937602453404542	0.000308568817719013	0.98598497924509	0.999999999755815
PARP14	1.24576645550356e-09	0.937441132497591	0.000308421564265046	0.985988323384479	0.999999999755815
RCN2	1.24524180830983e-09	0.937156413990536	0.000308161839122713	0.985994223713177	0.999999999755815
HDAC1	1.24267868412694e-09	0.935763837529009	0.00030689454443053	0.986023049333766	0.999999999755815
ARMH4	1.24266295915794e-09	0.935755285721777	0.000306886777536765	0.986023226181278	0.999999999755815
MRPS34	1.2400799757232e-09	0.934349198139501	0.000305612321537254	0.986052275163211	0.999999999755815
PCSK5	1.24003802060967e-09	0.934326336744268	0.000305591642576228	0.986052747002756	0.999999999755815
CD2BP2	1.23963888209035e-09	0.934108809673919	0.000305394948985304	0.986057235832171	0.999999999755815
FNIP1	1.23676645366474e-09	0.932541437089453	0.000303981297293122	0.986089540021761	0.999999999755815
MMP25-AS1	1.23660401551727e-09	0.932452699806425	0.000303901452119502	0.986091366850455	0.999999999755815
MBNL2	1.23626133497802e-09	0.93226546351543	0.00030373304463789	0.986095220740018	0.999999999755815
PSMB3	1.23574537765349e-09	0.931983459931018	0.000303479569774168	0.986101023353617	0.999999999755815
TAGLN2	1.23454350438609e-09	0.931326134712193	0.000302889534617119	0.986114539990178	0.999999999755815
POM121	1.23260898720218e-09	0.930266863062101	0.000301941028675433	0.986136296174016	0.999999999755815
CREBRF	1.2313071877879e-09	0.929553174221679	0.000301303585507384	0.986150936622207	0.999999999755815
GNG5	1.23020110936591e-09	0.92894623442454	0.000300762508979605	0.986163375933844	0.999999999755815
SMAP1	1.22954939648907e-09	0.928588381569288	0.000300443928742575	0.986170705306837	0.999999999755815
CMTM3	1.22788818065075e-09	0.927675416348259	0.000299632631446777	0.986189387880674	0.999999999755815
SFPQ	1.22774389297063e-09	0.927596065021263	0.000299562216635702	0.98619101058723	0.999999999755815
YPEL3	1.22739459666124e-09	0.927403932833818	0.000299391788433698	0.98619493888828	0.999999999755815
HNRNPF	1.22671273236154e-09	0.927028723400108	0.00029905923382138	0.986202607359172	0.999999999755815
HIPK3	1.22653246268207e-09	0.926929493997506	0.000298971344701823	0.98620463473168	0.999999999755815
ATP5PD	1.22579965462806e-09	0.926525980303815	0.000298614202649274	0.986212876134625	0.999999999755815
ATE1	1.22433191198219e-09	0.925717106904945	0.000297899524031	0.98622938286069	0.999999999755815
USP8	1.22427540079244e-09	0.925685945547332	0.000297872024514167	0.986230018404601	0.999999999755815
RAB29	1.22166453355154e-09	0.924244802658253	0.000296602906387129	0.986259381108226	0.999999999755815
AC009432.2	1.22140131105808e-09	0.924099350575898	0.00029647510674393	0.986262341399213	0.999999999755815
MCL1	1.22120843280435e-09	0.923992750966306	0.000296381478081092	0.986264510574728	0.999999999755815
NDUFV2	1.22112258407829e-09	0.92394529921008	0.000296339809390792	0.986265476059209	0.999999999755815
EPDR1	1.22099909550424e-09	0.923877037081093	0.000296279876455933	0.986266864854482	0.999999999755815
EIF4G2	1.22074739952978e-09	0.92373788446531	0.000296157739156514	0.986269695514712	0.999999999755815
CLASP2	1.22010035661437e-09	0.923380037880038	0.000295843872451129	0.986276972384561	0.999999999755815
ZFAND6	1.2190605724313e-09	0.922804616212004	0.000295339843907103	0.986288666161801	0.999999999755815
RNF149	1.21796666880167e-09	0.922198751706466	0.000294810045171417	0.986300968588479	0.999999999755815
PTPN7	1.21782430504955e-09	0.922119865554362	0.000294741130623277	0.98630256966177	0.999999999755815
DNAJB6	1.21707395424614e-09	0.921703941772508	0.000294378038655627	0.986311008374167	0.999999999755815
CASK	1.21692560262431e-09	0.921621681379783	0.000294306278352628	0.986312676789528	0.999999999755815
ZFP36	1.21654669799424e-09	0.921411537914351	0.000294123035185319	0.986316938086692	0.999999999755815
SRSF2	1.21643179579948e-09	0.921347800233035	0.000294067478277639	0.98631823	0.999999999755815
SRSF4	1.21590551775579e-09	0.921055795668265	0.000293813082133611	0.986324149030164	0.999999999755815
ATP5F1C	1.21428648198958e-09	0.920156738626603	0.000293031151009614	0.986342357293419	0.999999999755815
UQCRFS1	1.21335504631653e-09	0.919639003409676	0.000292581776022261	0.986352832559942	0.999999999755815
ERP44	1.2121517390352e-09	0.918969601895039	0.000292001745952127	0.98636636539757	0.999999999755815
MEF2A	1.2082503727455e-09	0.916795008636778	0.000290125128630376	0.986410241629172	0.999999999755815
TNFAIP8	1.20822888236056e-09	0.916783011979324	0.000290114808177948	0.986410483318232	0.999999999755815
UFC1	1.20818949163175e-09	0.916761022231192	0.00029009589181597	0.986410926321385	0.999999999755815
UBR5	1.20817659390476e-09	0.916753821971538	0.00029008969815567	0.986411071374141	0.999999999755815
RPL37	1.2068920243972e-09	0.916036342406515	0.000289473161994675	0.986425518134879	0.999999999755815
SFMBT2	1.20666915817468e-09	0.91591179109479	0.000289366262898099	0.98642802457424	0.999999999755815
MPHOSPH8	1.20646494877904e-09	0.915797647579662	0.000289268329990578	0.986430321191859	0.999999999755815
RPS6KC1	1.20571745548835e-09	0.915379680437132	0.000288909995250491	0.986438727790644	0.999999999755815
TNFSF10	1.20406877320671e-09	0.914456953402526	0.000288120431940147	0.986457269514852	0.999999999755815
MRTFA	1.20286787131147e-09	0.913784098177473	0.000287545993281317	0.986470775330729	0.999999999755815
TVP23C	1.20252719206209e-09	0.913593104716748	0.000287383137354885	0.986474606744504	0.999999999755815
TLE4	1.19924527893599e-09	0.91175059907943	0.000285816637301707	0.986511516455381	0.999999999755815
MTPN	1.19896021345738e-09	0.911590338624035	0.000285680773897788	0.986514722417413	0.999999999755815
SAMD9L	1.19765045742217e-09	0.91085355349561	0.000285056953792846	0.986529452467987	0.999999999755815
TLK2	1.19666091164532e-09	0.910296401144491	0.00028458609792411	0.986540581306439	0.999999999755815
MIDN	1.19625701970055e-09	0.910068871305602	0.000284394025743845	0.986545123641979	0.999999999755815
REV3L	1.19468805400146e-09	0.909184326626705	0.000283648513949011	0.986562768882045	0.999999999755815
JTB	1.19423197417414e-09	0.908926997266356	0.000283431986008335	0.986567898146491	0.999999999755815
CYB561D2	1.19404123045971e-09	0.908819348743866	0.000283341453258441	0.986570043330227	0.999999999755815
KIF2A	1.19387844174857e-09	0.908727464317157	0.000283264200237993	0.986571874120359	0.999999999755815
MYOM2	1.19372518766450e-09	0.908640950965568	0.000283191481596373	0.986573597680141	0.999999999755815
SELENOH	1.19366643094433e-09	0.908607779513096	0.000283163604169807	0.986574258482904	0.999999999755815
MCM9	1.19365348666947e-09	0.908600471542372	0.000283157462876804	0.98657440405966	0.999999999755815
SMG6	1.19250993030289e-09	0.907954561002485	0.000282615175831558	0.986587264976937	0.999999999755815
GOLGB1	1.19090195748491e-09	0.907045360852714	0.000281853536655544	0.986605348923425	0.999999999755815
CRTC3	1.19032865540205e-09	0.906720921112692	0.000281582232499159	0.986611796524248	0.999999999755815
ANXA2	1.18890607894121e-09	0.905915236942579	0.000280909589881502	0.986627795432326	0.999999999755815
PNN	1.18751885328724e-09	0.905128710090535	0.000280254436959737	0.986643396775171	0.999999999755815
RPL17	1.18631959749583e-09	0.904448069168135	0.000279688674072916	0.986656884131332	0.999999999755815
AP2S1	1.18538694989913e-09	0.903918300022987	0.000279249081852092	0.98666737309754	0.999999999755815
PDS5A	1.185271849105e-09	0.903852892780597	0.00027919485444457	0.986668667571994	0.999999999755815
LUZP1	1.18446993239711e-09	0.903397031140629	0.000278817193775445	0.986677686283056	0.999999999755815
RSBN1L	1.18174877390117e-09	0.90184800534916	0.000277537576212705	0.986708289651409	0.999999999755815
PTPN1	1.18152665897797e-09	0.901721419533177	0.000277433257180541	0.986710787656274	0.999999999755815
MGMT	1.18110858960005e-09	0.901483097011773	0.000277236958894494	0.9867154894539	0.999999999755815
MAN1A2	1.18040147641485e-09	0.901079825027941	0.000276905102487374	0.986723441970181	0.999999999755815
VWA8	1.17988813718614e-09	0.900786923026549	0.000276664310950052	0.986729215217299	0.999999999755815
LINC01004	1.17845410847137e-09	0.89996806403543	0.000275992207462753	0.986745342962016	0.999999999755815
NDUFA12	1.17839719805661e-09	0.899935547940751	0.000275965551436653	0.986745983002757	0.999999999755815
PSME4	1.17642586678145e-09	0.898808314056127	0.000275043002604474	0.986768153507664	0.999999999755815
SP140	1.17543561621126e-09	0.898241412431739	0.000274580165347349	0.986779290328251	0.999999999755815
CLIC3	1.17515380405647e-09	0.898079998580949	0.000274448519256293	0.986782459719886	0.999999999755815
OPRM1	1.17404509736549e-09	0.897444613878995	0.000273930902975414	0.986794928757231	0.999999999755815
RECQL	1.17343086633996e-09	0.897092366213743	0.000273644350361812	0.986801836689868	0.999999999755815
UBE2R2	1.17306770892145e-09	0.896884022944443	0.000273474999782911	0.986805920930431	0.999999999755815
RFTN1	1.17276926679605e-09	0.896712761909637	0.000273335867015946	0.986809277352374	0.999999999755815
SRP9	1.1713776606979e-09	0.895913653183684	0.000272687572089639	0.986824928018838	0.999999999755815
SDF4	1.17135765082492e-09	0.895902156380133	0.000272678255884869	0.986825153059458	0.999999999755815
EPC2	1.17097686933825e-09	0.895683341069994	0.0002725010018155	0.986829435510728	0.999999999755815
BCL11B	1.16981262230331e-09	0.895013898184907	0.000271959401423351	0.986842529193753	0.999999999755815
UBR3	1.16964473429845e-09	0.894917311351293	0.000271881345426973	0.986844417343428	0.999999999755815
ADNP	1.16905078336028e-09	0.894575504802053	0.000271605290357853	0.986851097203438	0.999999999755815
VPS26A	1.16633754248806e-09	0.893012033768058	0.00027034602015819	0.986881611636522	0.999999999755815
RELCH	1.16501784348486e-09	0.892250350753048	0.000269734578758959	0.986896453623523	0.999999999755815
COPB1	1.16366111351898e-09	0.891466457891447	0.000269106701857408	0.986911712083753	0.999999999755815
PHF14	1.16362857230437e-09	0.891447645759297	0.000269091651192929	0.986912078058502	0.999999999755815
GPRIN3	1.16319189212075e-09	0.891195152851043	0.000268889722595162	0.98691698918217	0.999999999755815
DENND6A	1.16178649548328e-09	0.890381939486967	0.000268240356961583	0.986932794978764	0.999999999755815
IL32	1.16056735637481e-09	0.889675760152356	0.000267677687782891	0.986946506033774	0.999999999755815
SLC16A7	1.16050528361653e-09	0.889639786410212	0.000267649055152513	0.986947204135511	0.999999999755815
NAA38	1.16045582572549e-09	0.889611122226854	0.000267626242545067	0.986947760364057	0.999999999755815
ATG7	1.15978911431708e-09	0.889224607082781	0.000267318814706792	0.986955258539578	0.999999999755815
FRY	1.15978753484318e-09	0.889223691163057	0.000267318086604074	0.986955276303146	0.999999999755815
EIF4A1	1.15948446115579e-09	0.88904792056139	0.000267178394651614	0.986958684824329	0.999999999755815
CTSW	1.15837031702606e-09	0.88840139414941	0.000266665179973077	0.986971215059204	0.999999999755815
TNFRSF1B	1.15736611428389e-09	0.887818169914139	0.000266203030990315	0.986982508839742	0.999999999755815
MATK	1.15691368959089e-09	0.887555255403933	0.000265994949410642	0.986987597041392	0.999999999755815
SREK1IP1	1.15667053050248e-09	0.887413910497662	0.000265883147998134	0.986990331734243	0.999999999755815
NUMB	1.15578491239272e-09	0.886898879638569	0.000265476150881453	0.98700029185477	0.999999999755815
ATP5PO	1.15566010215705e-09	0.886826266793369	0.000265418817805783	0.987001695535567	0.999999999755815
SMIM26	1.15216518911355e-09	0.884790008486803	0.000263815901770745	0.987041001160934	0.999999999755815
BSG	1.15149120379296e-09	0.884396660572784	0.000263507341782344	0.987048581157014	0.999999999755815
ELP4	1.14988838351039e-09	0.88346037000446	0.000262774273285117	0.987066607327987	0.999999999755815
TASOR2	1.14869725091575e-09	0.882763781181513	0.000262230156319325	0.987080003444127	0.999999999755815
TBXAS1	1.1473228862356e-09	0.881959200868367	0.000261603038489105	0.987095460291122	0.999999999755815
RPS17	1.14689136634958e-09	0.881706395691196	0.00026140629233204	0.987100313397669	0.999999999755815
C18orf32	1.14552861804316e-09	0.880907450807118	0.000260785450020517	0.987115639606944	0.999999999755815
SAMSN1	1.14496034764075e-09	0.88057402707701	0.000260526774869472	0.987122030686637	0.999999999755815
SSBP1	1.14403173333867e-09	0.880028845878268	0.000260104348394848	0.98713247439265	0.999999999755815
VDAC2	1.14367604879684e-09	0.879819917642723	0.000259942638345006	0.987136474616772	0.999999999755815
DGUOK	1.14327569457003e-09	0.879584678247218	0.000259760679618276	0.987140977221143	0.999999999755815
UVRAG	1.14279608395714e-09	0.879302768657127	0.000259542783186987	0.987146371187069	0.999999999755815
HECTD1	1.1426462121757e-09	0.879214653189335	0.000259474712270085	0.987148056728045	0.999999999755815
PSMB2	1.14264619625526e-09	0.879214643828522	0.000259474705039589	0.987148056907095	0.999999999755815
SNW1	1.14249223875784e-09	0.879124115015953	0.000259404787710658	0.987149788398353	0.999999999755815
MTMR3	1.14219885525565e-09	0.878951570667286	0.000259271578379491	0.987153087951823	0.999999999755815
INTS7	1.14206940133208e-09	0.878875423277913	0.000259212811342696	0.987154543862466	0.999999999755815
ATP6V1F	1.14193960834158e-09	0.878799068384064	0.000259153897069804	0.987156003586487	0.999999999755815
EPG5	1.14132041285462e-09	0.878434695634575	0.000258872930515667	0.987162967403247	0.999999999755815
FNDC3A	1.14032395592227e-09	0.877847932886927	0.000258421097505208	0.987174174114058	0.999999999755815
PSMB6	1.13982091723563e-09	0.877551537885966	0.000258193149761315	0.987179831568849	0.999999999755815
ZBTB38	1.1371494733393e-09	0.875975457440771	0.000256984292811965	0.987209876133814	0.999999999755815
SNTB1	1.13666050958977e-09	0.87568660917802	0.000256763338591134	0.987215375297921	0.999999999755815
GPS2	1.13656390544717e-09	0.875629528008752	0.000256719696099974	0.987216461763061	0.999999999755815
STAU2	1.13653744888448e-09	0.875613894646455	0.000256707744564914	0.987216759308619	0.999999999755815
CCDC7	1.13530910764526e-09	0.874887686616315	0.000256153157803415	0.987230573935076	0.999999999755815
YAF2	1.13379272159751e-09	0.873990175087579	0.000255469348136308	0.987247628083087	0.999999999755815
CPEB3	1.13356342907728e-09	0.873854365350224	0.000255366028920404	0.987250206838908	0.999999999755815
ELOC	1.13189047944196e-09	0.872862705046227	0.000254612830210033	0.987269021798635	0.999999999755815
LINC00278	1.13186652451684e-09	0.872848495590921	0.000254602053254396	0.987269291209636	0.999999999755815
KHDRBS1	1.13144481285884e-09	0.872598301101091	0.000254412368958702	0.987274034024128	0.999999999755815
RB1	1.13125458557793e-09	0.872485414047211	0.000254326828587208	0.987276173430876	0.999999999755815
KCNAB2	1.13080001216734e-09	0.872215583895684	0.000254122476733165	0.987281285828466	0.999999999755815
DCAF5	1.12997487188387e-09	0.871725531188211	0.00025375174771573	0.987290565838481	0.999999999755815
TMEM160	1.12973870665988e-09	0.871585210867234	0.000253645690355682	0.987293221890971	0.999999999755815
CAPNS1	1.1297067910324e-09	0.871566245732878	0.00025363135934804	0.98729358083283	0.999999999755815
TUBA4A	1.1266828186422e-09	0.869767055088679	0.000252275347815118	0.987327590210915	0.999999999755815
SEC24B	1.12540577325349e-09	0.869005894903299	0.000251703785911117	0.987341952623919	0.999999999755815
IFNAR2	1.1206982017049e-09	0.866193075634122	0.000249602436579177	0.987394896812612	0.999999999755815
BRD4	1.1167689236971e-09	0.863836868648728	0.000247855243539313	0.987439087885282	0.999999999755815
ATXN7	1.11543644042691e-09	0.863036089123659	0.000247264134796459	0.987454073818911	0.999999999755815
UBL3	1.11531100858364e-09	0.862960662821876	0.000247208527769005	0.987455484503476	0.999999999755815
RAB5C	1.11507689187132e-09	0.86281985962123	0.000247104754789187	0.987458117525817	0.999999999755815
MOB1A	1.11506520242193e-09	0.862812828595691	0.00024709957397447	0.987458248992648	0.999999999755815
MAGED2	1.11500921046916e-09	0.862779149339518	0.00024707475885106	0.987458878713039	0.999999999755815
ZNF251	1.11484371769382e-09	0.862679595954947	0.000247001421244985	0.98746073994796	0.999999999755815
RSRC2	1.11421024431346e-09	0.862298398403901	0.000246720800080515	0.987467864385138	0.999999999755815
CASP4	1.11388569840297e-09	0.862103022285012	0.000246577091897193	0.987471514431482	0.999999999755815
SIPA1L1	1.11363119101035e-09	0.861949772204886	0.000246464425896676	0.987474376781021	0.999999999755815
TTC39C	1.11273210341665e-09	0.861408131192019	0.000246066621564223	0.987484488484504	0.999999999755815
SDHAF2	1.11253318412381e-09	0.861288240449147	0.000245978652459848	0.987486725656015	0.999999999755815
KLF3	1.11227495632846e-09	0.861132574111165	0.000245864478510779	0.987489629848404	0.999999999755815
AC023424.3	1.11134094799007e-09	0.860569249173322	0.000245451733344851	0.987500134295693	0.999999999755815
KRT10	1.11057875123981e-09	0.860109221985597	0.000245115169916763	0.987508706443027	0.999999999755815
WSB1	1.11054365445058e-09	0.860088032094554	0.000245099677778971	0.987509101163779	0.999999999755815
PPP6R2	1.10880215972649e-09	0.859035811631745	0.000244331576281232	0.987528687121852	0.999999999755815
SNRPD3	1.10780209656419e-09	0.858430873225491	0.000243891034540586	0.987539934472081	0.999999999755815
TRPC4AP	1.10719825534896e-09	0.85806536361613	0.000243625226556025	0.987546725657965	0.999999999755815
SPECC1L	1.10591787675143e-09	0.857289727211556	0.00024306208953344	0.98756112562047	0.999999999755815
SMC5	1.10522429372663e-09	0.856869215026236	0.000242757309443227	0.987568926103654	0.999999999755815
PARP4	1.10472979024029e-09	0.856569252817676	0.000242540127317936	0.987574487610344	0.999999999755815
NAP1L1	1.10392079377204e-09	0.856078252127153	0.000242185031865465	0.987583586110231	0.999999999755815
PTGES3	1.10332795330971e-09	0.855718229562645	0.00024192497963283	0.987590253580263	0.999999999755815
CDC26	1.10303995602894e-09	0.855543268477254	0.000241798698697504	0.987593492585606	0.999999999755815
GOLGA7	1.10284099760409e-09	0.855422374530997	0.000241711478739095	0.987595730201994	0.999999999755815
C9orf78	1.10242598991656e-09	0.855170136371461	0.000241529597129793	0.98760039764981	0.999999999755815
PRKAG2	1.10192544818431e-09	0.854865793841579	0.000241310320373765	0.987606027069986	0.999999999755815
RC3H1	1.10161675363787e-09	0.854678035346337	0.000241175137460976	0.987609498851358	0.999999999755815
RPL36	1.10112732174854e-09	0.854380245961894	0.00024096088403508	0.987615003323932	0.999999999755815
ITGB1BP1	1.10088901599552e-09	0.854235206920454	0.000240856597909186	0.987617683467206	0.999999999755815
FGD3	1.10086100232379e-09	0.85421815515795	0.000240844340194335	0.987617998527397	0.999999999755815
CYCS	1.10059429239885e-09	0.854055790133093	0.000240727653719917	0.987620998122858	0.999999999755815
GRAP2	1.10032200129557e-09	0.853889989703556	0.000240608554628696	0.987624060488108	0.999999999755815
TSPAN14	1.0997386926942e-09	0.853534679549782	0.000240353516852447	0.987630620761786	0.999999999755815
MYO5A	1.09880932194805e-09	0.852968210707605	0.0002399474510434	0.98764107308057	0.999999999755815
NCR3	1.09825603589347e-09	0.85263076089799	0.000239705869266706	0.987647295702899	0.999999999755815
CEP192	1.0976299752551e-09	0.852248735083324	0.000239432658593008	0.987654336797423	0.999999999755815
POMP	1.09756121372126e-09	0.852206764049499	0.000239402660794957	0.987655110135446	0.999999999755815
PIK3C2A	1.09740803196262e-09	0.852113255354251	0.000239335840719569	0.987656832919604	0.999999999755815
COMMD8	1.09541600006961e-09	0.850896127387764	0.000238467737154172	0.987679236643264	0.999999999755815
STRN	1.09511153636254e-09	0.850709919291851	0.000238335194483157	0.987682660846705	0.999999999755815
SLCO4C1	1.09477386059035e-09	0.850503342590659	0.000238188236643293	0.987686458575614	0.999999999755815
TPST2	1.0944944395482e-09	0.850332359026485	0.000238066665761384	0.987689601132848	0.999999999755815
CCDC146	1.09418833491643e-09	0.850145000618272	0.00023793352096696	0.987693043791922	0.999999999755815
TMEM117	1.09276221902369e-09	0.849271470424065	0.000237313701440247	0.987709082855803	0.999999999755815
PARP15	1.09253271046845e-09	0.8491307919055	0.00023721402777983	0.987711664064708	0.999999999755815
LYAR	1.0919151162238e-09	0.848752097630743	0.000236945915696633	0.98771860994918	0.999999999755815
NPM1	1.09066027445202e-09	0.847982044260821	0.000236401626528202	0.987732722755158	0.999999999755815
STARD3NL	1.09044614221517e-09	0.847850556363401	0.000236308808918594	0.987735131032649	0.999999999755815
VTI1B	1.09030197585579e-09	0.847762017486769	0.000236246328934803	0.987736752426124	0.999999999755815
TAOK1	1.08869631795948e-09	0.846775176102066	0.000235551014284571	0.987754810756386	0.999999999755815
SMC3	1.08800175442592e-09	0.8463478761818	0.00023525055775885	0.987762622296333	0.999999999755815
DTNB	1.08794784515547e-09	0.846314700246878	0.000235227245532199	0.987763228597173	0.999999999755815
SMS	1.08671592676605e-09	0.845556156871216	0.000234694836360741	0.987777083603031	0.999999999755815
FCRL6	1.08617854978878e-09	0.845225021007846	0.000234462782305396	0.987783127317173	0.999999999755815
MGAT5	1.08555137494394e-09	0.844838358286145	0.000234192096228946	0.987790180961291	0.999999999755815
ATP9B	1.08444640996776e-09	0.844156625074264	0.000233715578269393	0.987802608167557	0.999999999755815
TBC1D1	1.08245264441237e-09	0.842924890225651	0.000232856991406194	0.987825031452103	0.999999999755815
MAP4	1.082431585654e-09	0.84291186901136	0.000232847931182743	0.987825268293708	0.999999999755815
CXXC5	1.08029010519732e-09	0.841586500662464	0.000231927510812306	0.987849352894363	0.999999999755815
AC243829.1	1.080268555845e-09	0.841573151294718	0.000231918258042571	0.987849595253645	0.999999999755815
REL	1.07974152731858e-09	0.841246591163274	0.000231692022220619	0.987855522590152	0.999999999755815
SNX3	1.07737703735359e-09	0.839779667005418	0.000230678384036756	0.987882115329127	0.999999999755815
DCAF10	1.07714073208268e-09	0.839632899246128	0.000230577203970464	0.987884772987324	0.999999999755815
PUM1	1.07676868989372e-09	0.839401765425179	0.000230417949696164	0.98788895724032	0.999999999755815
CPNE3	1.0765687705606e-09	0.839277533459196	0.000230332396082053	0.987891205676504	0.999999999755815
CYC1	1.07513659776877e-09	0.838386938448962	0.000229719975620245	0.987907312921556	0.999999999755815
KRAS	1.0742359901153e-09	0.837826331437555	0.000229335278611389	0.987917441805353	0.999999999755815
MBTD1	1.07356576006363e-09	0.83740884531489	0.000229049197253087	0.9879249796976	0.999999999755815
ATP5MF	1.07285998405809e-09	0.836968955547857	0.000228748136441201	0.987932917366537	0.999999999755815
RPS26	1.07248410830747e-09	0.836734573233108	0.000228587881017204	0.98793714473838	0.999999999755815
ACAA2	1.07240724182525e-09	0.836686632709713	0.000228555115745447	0.987938009234741	0.999999999755815
THOC7	1.07204693028077e-09	0.836461868958948	0.000228401559877434	0.987942061560596	0.999999999755815
LSM4	1.07087642060343e-09	0.835731215341808	0.000227903073704473	0.987955225966441	0.999999999755815
MAP3K2	1.07083939115884e-09	0.835708088766196	0.000227887312822693	0.987955642426646	0.999999999755815
EIF1AX	1.07026741043209e-09	0.835350766240853	0.000227643929286542	0.987962075340465	0.999999999755815
SMAD2	1.06980821888705e-09	0.835063775801288	0.000227448632779982	0.987967239745175	0.999999999755815
TAP1	1.06943557016388e-09	0.834830789604084	0.000227290204981341	0.987971430826244	0.999999999755815
CNTRL	1.06920673293925e-09	0.834687679336383	0.000227192944526677	0.987974004497806	0.999999999755815
CALM3	1.06788216423026e-09	0.833858760296623	0.000226630384914428	0.987988901573166	0.999999999755815
STRAP	1.06696533447519e-09	0.833284445380988	0.000226241405133884	0.987999212918368	0.999999999755815
THUMPD3-AS1	1.06638915441201e-09	0.832923283297383	0.000225997122427253	0.988005693066331	0.999999999755815
RBBP6	1.06637689274486e-09	0.832915595448305	0.000225991925289699	0.988005830970135	0.999999999755815
VPS13D	1.0659415552013e-09	0.832642593201714	0.000225807445133752	0.98801072709929	0.999999999755815
RAB6A	1.06525634517521e-09	0.832212684630063	0.000225517230732824	0.988018433480773	0.999999999755815
ZNF721	1.064934142235e-09	0.832010441939377	0.000225380829149808	0.988022057215019	0.999999999755815
FAM222B	1.06437412805762e-09	0.831658792719996	0.00022514385060237	0.98802835555215	0.999999999755815
SLC25A6	1.06397694106964e-09	0.831409283133853	0.000224975850421719	0.988032822613715	0.999999999755815
MZT2B	1.06107588738003e-09	0.829584233971994	0.000223750678690099	0.98806545004196	0.999999999755815
CWC15	1.06080014550971e-09	0.829410523709761	0.000223634401589274	0.988068551243133	0.999999999755815
DPP8	1.06069137586291e-09	0.829341990090542	0.000223588543021272	0.988069774548717	0.999999999755815
C2CD5	1.06059256416036e-09	0.829279725110966	0.000223546886916521	0.988070885859766	0.999999999755815
BHLHE40	1.06002711453708e-09	0.828923310186191	0.000223308584647963	0.988077245333809	0.999999999755815
SRSF3	1.05949348696313e-09	0.828586791183367	0.000223083809974573	0.988083246913717	0.999999999755815
DENR	1.05884261940854e-09	0.828176124264489	0.000222809804675506	0.988090567064167	0.999999999755815
FDPS	1.05713358532508e-09	0.827096685369966	0.000222091128953519	0.988109788163195	0.999999999755815
RAD21	1.05564945619497e-09	0.826157980810773	0.000221467971115188	0.988126479815412	0.999999999755815
HEATR5B	1.05546936334911e-09	0.826043989465019	0.000221392413088242	0.988128505277761	0.999999999755815
HIST1H4C	1.05524972067805e-09	0.825904940226532	0.000221300279364609	0.988130975547899	0.999999999755815
TRIM22	1.05443298665239e-09	0.825387654001589	0.000220957851370003	0.988140161166905	0.999999999755815
PIK3C3	1.05257218459037e-09	0.824207704502957	0.000220178672349534	0.988161089183912	0.999999999755815
RAB10	1.05242220435594e-09	0.82411251637786	0.000220115930626528	0.988162775977807	0.999999999755815
MLLT10	1.05219260531336e-09	0.823966772053693	0.000220019899026421	0.988165358226595	0.999999999755815
PCGF5	1.05193844561407e-09	0.823805402682211	0.000219913619173736	0.988168216703709	0.999999999755815
FAM120B	1.05188447211247e-09	0.823771129521376	0.000219891052827537	0.988168823731592	0.999999999755815
EMSY	1.05147454711505e-09	0.823510773854564	0.000219719700786777	0.988173434066439	0.999999999755815
TMEM219	1.05090209603082e-09	0.823147035005657	0.000219480523257262	0.988179872296528	0.999999999755815
USP32	1.05078751952141e-09	0.823074210275785	0.000219432667340966	0.988181160913151	0.999999999755815
ZMYND8	1.05016981031393e-09	0.822681467574936	0.000219174754611619	0.988188108152321	0.999999999755815
ADAM10	1.05007956908602e-09	0.822624073753311	0.000219137088799861	0.988189123075576	0.999999999755815
ZNF780B	1.04991616529536e-09	0.822520136543905	0.000219068893882076	0.988190960842142	0.999999999755815
SLC15A4	1.04988621835395e-09	0.822501086385842	0.000219056396979975	0.988191297648826	0.999999999755815
SLC12A6	1.04959129399844e-09	0.822313449057407	0.000218933343659641	0.988194614598494	0.999999999755815
HAT1	1.04896576121264e-09	0.821915309078253	0.000218672462732765	0.988201649829485	0.999999999755815
STX7	1.04710409721096e-09	0.820729086886482	0.000217896968585828	0.988222587564437	0.999999999755815
SMARCC1	1.04536328165445e-09	0.819618091641097	0.000217173061336705	0.988242166150237	0.999999999755815
JUNB	1.04511197711033e-09	0.819457566014566	0.000217068657407374	0.988244992520083	0.999999999755815
NDUFB9	1.04406907977591e-09	0.81879101141901	0.000216635656200145	0.988256721770684	0.999999999755815
XCL1	1.04375717736097e-09	0.818591542671243	0.000216506241216173	0.988260229673123	0.999999999755815
ST3GAL1	1.04345579070066e-09	0.818398746324548	0.00021638122617711	0.988263619307242	0.999999999755815
SNRPD1	1.04287838682708e-09	0.818029237724261	0.000216141820174049	0.988270113251093	0.999999999755815
STXBP5	1.04218362927282e-09	0.817584376579953	0.000215853932066513	0.988277927048935	0.999999999755815
DPP7	1.04123558824715e-09	0.816976890031062	0.000215461399885199	0.98828858947662	0.999999999755815
RAD54L2	1.04063570319612e-09	0.81659222940897	0.000215213204680483	0.988295336264815	0.999999999755815
TLK1	1.04052228853518e-09	0.81651948204258	0.000215166296809688	0.988296611817108	0.999999999755815
SSR2	1.03990424985577e-09	0.816122924958588	0.000214910768212115	0.988303562776599	0.999999999755815
RAB1A	1.03658000429158e-09	0.813986195689508	0.000213538960593174	0.988340949927972	0.999999999755815
NIBAN1	1.03646503935157e-09	0.813912185597263	0.000213491596892688	0.98834224291703	0.999999999755815
CRLF3	1.03640654927492e-09	0.813874528961985	0.000213467501940993	0.988342900743933	0.999999999755815
MGAT2	1.0330850729827e-09	0.811732872150406	0.000212101452870979	0.988380256776739	0.999999999755815
SLC25A39	1.03284733796688e-09	0.811579337386986	0.000212003845923095	0.988382930539704	0.999999999755815
MCU	1.03279536256348e-09	0.811545766093361	0.000211982509356193	0.988383515097735	0.999999999755815
LUC7L2	1.03224806815129e-09	0.811192169221809	0.000211757903190272	0.988389670420116	0.999999999755815
RAB37	1.03166567951532e-09	0.810815707098567	0.000211519025326614	0.988396220441715	0.999999999755815
CUX1	1.03134658335487e-09	0.810609356180119	0.000211388199087005	0.988399809259915	0.999999999755815
DIP2B	1.03098512308233e-09	0.810375537798246	0.000211240052871761	0.98840387454009	0.999999999755815
JPX	1.03070190609766e-09	0.810192279504774	0.000211124011326421	0.988407059831965	0.999999999755815
RAB7A	1.02969287398827e-09	0.809538994670405	0.000210710843117081	0.98841840824106	0.999999999755815
GLOD4	1.02913578897523e-09	0.809178062046537	0.000210482906997079	0.988424673680566	0.999999999755815
ZC3H13	1.0269894382763e-09	0.807785751416024	0.000209605862321817	0.988448813325083	0.999999999755815
MTFR1	1.02685248884392e-09	0.807696822236643	0.000209549964006096	0.988450353572623	0.999999999755815
UBE3A	1.02559790287503e-09	0.80688163336231	0.000209038229661223	0.988464463694832	0.999999999755815
ENY2	1.02488802790146e-09	0.806419968963836	0.000208748955175795	0.988472447543595	0.999999999755815
RAP1GDS1	1.02479069354779e-09	0.806356644769551	0.000208709306981555	0.988473542247383	0.999999999755815
NDFIP1	1.02401079289199e-09	0.80584905166646	0.000208391758064124	0.988482313665148	0.999999999755815
ANXA6	1.02389957963661e-09	0.805776639980688	0.000208346495519131	0.988483564462932	0.999999999755815
DNM2	1.02336286864786e-09	0.805427081054735	0.000208128129288176	0.988489600766407	0.999999999755815
PCSK7	1.02238026494823e-09	0.804786670985838	0.000207728643836841	0.988500651956278	0.999999999755815
MAGED1	1.02168091425756e-09	0.804330521770619	0.000207444550944238	0.988508517445277	0.999999999755815
DENND1B	1.02026405146507e-09	0.803405486903722	0.000206869583441553	0.988524452685278	0.999999999755815
TASOR	1.02003191445119e-09	0.803253816474162	0.000206775457564733	0.98852706349535	0.999999999755815
CCDC186	1.01911615500254e-09	0.802655177154395	0.00020640434843275	0.988537362905295	0.999999999755815
EZR	1.01842995700212e-09	0.802206276056609	0.000206126486939876	0.98854508047312	0.999999999755815
TBK1	1.01790060720544e-09	0.801859790631785	0.000205912265713679	0.988551033993036	0.999999999755815
RPS6KA5	1.01765602433729e-09	0.801699642539768	0.000205813323711734	0.988553784781077	0.999999999755815
FASLG	1.01698006381189e-09	0.801256850541741	0.000205539998591043	0.988561387211767	0.999999999755815
LSM7	1.01476569141418e-09	0.799804393319321	0.000204645887482128	0.988586291946521	0.999999999755815
SACM1L	1.0136897627589e-09	0.799097602967333	0.000204212156526075	0.98859839276872	0.999999999755815
GIGYF2	1.01154219198348e-09	0.79768474976873	0.00020334779838463	0.988622546210885	0.999999999755815
BAZ2B	1.01056866158896e-09	0.797043360291919	0.000202956573973235	0.988633495380862	0.999999999755815
XYLT1	1.01025194324593e-09	0.796834573375447	0.00020282937826773	0.988637057471416	0.999999999755815
UPF2	1.00887890806558e-09	0.795928737272092	0.000202278421401109	0.988652499824482	0.999999999755815
TBL1XR1	1.00878935804068e-09	0.795869618383316	0.000202242513754292	0.988653506982437	0.999999999755815
TMOD3	1.00840193919338e-09	0.795613797035049	0.000202087203796792	0.988657864234074	0.999999999755815
CCPG1	1.00814112551673e-09	0.795441524437697	0.000201982681406502	0.988660797573279	0.999999999755815
CCL5	1.00809796353198e-09	0.795413011095355	0.000201965386631852	0.988661283010805	0.999999999755815
7-Mar	1.00800445874235e-09	0.795351236777956	0.000201927922306244	0.98866233464767	0.999999999755815
TAF10	1.00755619019237e-09	0.795055012318115	0.000201748363953932	0.988667376269176	0.999999999755815
ZFC3H1	1.00529184562793e-09	0.793556814301911	0.000200842579270614	0.988692843082212	0.999999999755815
MIR646HG	1.00476430706204e-09	0.79320731901563	0.000200631845627694	0.98869877624715	0.999999999755815
MAPKAP1	1.00416209878383e-09	0.792808146265206	0.000200391419191541	0.988705549214427	0.999999999755815
KLHL20	1.00380493245468e-09	0.792571293978843	0.000200248891727286	0.988709566223457	0.999999999755815
MAP2K5	1.00319403395464e-09	0.792165999309073	0.000200005229798294	0.988716436929981	0.999999999755815
ZMYND11	1.00316254776371e-09	0.792145103882951	0.000199992675289765	0.988716791051642	0.999999999755815
SLAMF7	1.0023146436089e-09	0.791582173165995	0.000199654738121323	0.988726327335479	0.999999999755815
PDS5B	1.0018859807329e-09	0.791297411715085	0.000199484000771145	0.988731148459839	0.999999999755815
LARP4B	1.00164808240204e-09	0.791139326572753	0.000199389276865639	0.988733824076456	0.999999999755815
CMIP	1.00119293678048e-09	0.790836781726969	0.000199208114360702	0.988738943050045	0.999999999755815
TAF7	1.00069612166816e-09	0.790506392260521	0.000199010460057376	0.988744530676418	0.999999999755815
RNPEPL1	1.00002409114869e-09	0.790059239134776	0.000198743253675406	0.988752088932594	0.999999999755815
ZNF593	9.99974119386896e-10	0.790025977951904	0.00019872339154913	0.988752650959755	0.999999999755815
SLC2A13	9.99385444013111e-10	0.789634039482637	0.00019848948722907	0.988759271730318	0.999999999755815
APEX1	9.98607088345813e-10	0.789115482658299	0.000198180426785887	0.988768025816559	0.999999999755815
ZBTB7A	9.97613144599745e-10	0.788452749832532	0.000197786113210647	0.988779204601743	0.999999999755815
PSMC6	9.97574577236195e-10	0.788427021861283	0.000197770820826971	0.98877963836504	0.999999999755815
RAB14	9.97050445573148e-10	0.788077286204563	0.000197563055472214	0.988785533221986	0.999999999755815
NSUN6	9.9517395275308e-10	0.786823761520206	0.000196820110527454	0.988806637956054	0.999999999755815
LAIR1	9.93701546440748e-10	0.785838632598009	0.000196238132298156	0.988823197973561	0.999999999755815
WDR82	9.91859958359602e-10	0.784604586338474	0.000195511445433217	0.988843910151028	0.999999999755815
APC	9.9146093666093e-10	0.784336921484928	0.000195354169970744	0.988848397913599	0.999999999755815
ARHGAP30	9.90959758112877e-10	0.784000587570734	0.000195156718775619	0.988854034625929	0.999999999755815
ARF5	9.90822302435835e-10	0.783908315347107	0.000195102582291835	0.988855580578287	0.999999999755815
HDDC2	9.90749448490493e-10	0.783859404606238	0.000195073892040793	0.988856399960457	0.999999999755815
TET3	9.90573564885636e-10	0.783741310772088	0.000195004636884676	0.988858378108555	0.999999999755815
GPBP1L1	9.90422825850016e-10	0.783640084281699	0.000194945292328367	0.988860073457853	0.999999999755815
TGS1	9.9029106881141e-10	0.783551593125735	0.000194893428204767	0.988861555318263	0.999999999755815
OLA1	9.90207457321662e-10	0.783495431985051	0.000194860519411646	0.988862495689726	0.999999999755815
DIPK1A	9.89784572575277e-10	0.783211316252755	0.000194694118028151	0.988867251839492	0.999999999755815
OTUD6B-AS1	9.89658064805005e-10	0.78312629988729	0.000194644352159099	0.988868674661998	0.999999999755815
ARID1A	9.89579785548628e-10	0.78307368922016	0.000194613561701062	0.988869555062385	0.999999999755815
RBBP4	9.89341395643453e-10	0.782913446022919	0.000194519808127985	0.988872236214214	0.999999999755815
SMURF2	9.88687375894953e-10	0.782473636344973	0.000194262712354528	0.988879591921651	0.999999999755815
SNHG22	9.85686975844255e-10	0.780452478649429	0.000193085431354074	0.988913337191478	0.999999999755815
PCCA	9.8459955689098e-10	0.779718548524453	0.000192659639098985	0.988925567314153	0.999999999755815
SMIM15	9.82806179511912e-10	0.778506498622441	0.000191958446875064	0.988945737306098	0.999999999755815
SAT1	9.82278715615827e-10	0.778149621958902	0.000191752457165067	0.988951669657578	0.999999999755815
MAN1A1	9.82210658729886e-10	0.77810356238823	0.000191725887062685	0.988952435088908	0.999999999755815
ZNF207	9.79952224744105e-10	0.776573412578651	0.000190845215592579	0.988977835553499	0.999999999755815
C1orf162	9.76995618796599e-10	0.774565268169425	0.000189695357707667	0.98901108833099	0.999999999755815
VCL	9.76768865028981e-10	0.774411022418429	0.000189607314026418	0.989013638618396	0.999999999755815
CYTIP	9.76390904823432e-10	0.774153846797419	0.000189460605512724	0.989017889516711	0.999999999755815
AIP	9.75636114750906e-10	0.773639987514646	0.000189167797151044	0.989026378601417	0.999999999755815
STAT5B	9.74065504855871e-10	0.772569533981151	0.000188559230776854	0.989044043173234	0.999999999755815
TOM1L2	9.73319568690931e-10	0.772060576823582	0.000188270545276939	0.989052432682274	0.999999999755815
CSNK1G3	9.72299724416692e-10	0.771364143074943	0.000187876212209977	0.989063902824922	0.999999999755815
KPNB1	9.7202419209574e-10	0.771175870335263	0.000187769745792826	0.989067001724922	0.999999999755815
WDR33	9.71699320843212e-10	0.770953820268935	0.000187644253445864	0.989070655537946	0.999999999755815
MFSD6	9.71576238174363e-10	0.770869675017645	0.000187596719620795	0.989072039843496	0.999999999755815
GFOD1	9.70643048772287e-10	0.770231379028913	0.000187236523085585	0.989082535386145	0.999999999755815
TAB2	9.70632080773438e-10	0.770223873590624	0.000187232291667311	0.989082658742786	0.999999999755815
BMT2	9.68583966978489e-10	0.768820958169253	0.000186442974134682	0.989105693800685	0.999999999755815
AC104806.2	9.67847449275283e-10	0.768315784369932	0.000186159536979417	0.989113977389481	0.999999999755815
MIF4GD	9.67172598758332e-10	0.767852593838546	0.000185900020748993	0.989121567410626	0.999999999755815
SNAPC5	9.66984623005389e-10	0.767723521247135	0.000185827766219528	0.989123681567794	0.999999999755815
SH2D1B	9.66447899253598e-10	0.767354854158101	0.000185621536474571	0.989129718082761	0.999999999755815
FXR1	9.64408716081078e-10	0.765952433328377	0.000184839048389067	0.989152652716721	0.999999999755815
FKBP8	9.63376321952328e-10	0.765241366359802	0.000184443521874929	0.989164264026944	0.999999999755815
OSBPL5	9.63166119440247e-10	0.765096501434139	0.00018436304187762	0.989166628169475	0.999999999755815
EP300	9.62723050924301e-10	0.764791056299945	0.000184193462259851	0.989171611350587	0.999999999755815
CBR4	9.62543779887452e-10	0.76466743224851	0.000184124870407793	0.989173627607815	0.999999999755815
PI4KA	9.61159886165908e-10	0.763712387577748	0.000183595801326608	0.989189192230999	0.999999999755815
ERH	9.59970933605655e-10	0.76289085278339	0.00018314186709338	0.989202564358384	0.999999999755815
RTF2	9.59397918372611e-10	0.762494576447712	0.000182923294311124	0.989209009051161	0.999999999755815
ATP6AP2	9.58581340704437e-10	0.761929480779308	0.000182612041791711	0.989218193087805	0.999999999755815
PPP2R5A	9.57815692700365e-10	0.761399223140185	0.000182320442734805	0.989226804320586	0.999999999755815
MRPS7	9.56678411496025e-10	0.760610858947693	0.000181887736288338	0.989239595309279	0.999999999755815
CNBP	9.56470614298814e-10	0.760466719612551	0.000181808730309729	0.989241932402277	0.999999999755815
TBCB	9.56224080205169e-10	0.760295672504046	0.000181715018546204	0.989244705168882	0.999999999755815
S1PR4	9.55271137052154e-10	0.759634127914792	0.000181353015954261	0.989255422912675	0.999999999755815
RFFL	9.54833877048235e-10	0.759330371339582	0.000181187031096971	0.989260340772986	0.999999999755815
AHCYL2	9.54455227059748e-10	0.759067225548245	0.00018104335612783	0.98926459944718	0.999999999755815
SPEF2	9.53156414217601e-10	0.758163867138522	0.000180550967506048	0.9892792071899	0.999999999755815
WDR26	9.52826652512917e-10	0.757934327012197	0.000180426059369927	0.989282916019015	0.999999999755815
TAF1D	9.52408001413789e-10	0.757642806412218	0.000180267543708064	0.989287624587274	0.999999999755815
MLEC	9.50366875291473e-10	0.756219793806513	0.000179495701152295	0.989310581134928	0.999999999755815
NACA	9.50196193613935e-10	0.756100670870387	0.000179431233677515	0.989312500792337	0.999999999755815
BACH1	9.50031958345621e-10	0.755986028254811	0.000179369211980844	0.989314347947017	0.999999999755815
COMMD3	9.4998208765067e-10	0.755951212919017	0.000179350380967022	0.989314908842923	0.999999999755815
LPIN2	9.49950664867803e-10	0.755929275421105	0.000179338516333057	0.989315262255089	0.999999999755815
ARNTL	9.48457402024896e-10	0.754885990296175	0.00017877514168509	0.989332056990787	0.999999999755815
TOP1	9.48429532282844e-10	0.754866504266581	0.000178764635480234	0.989332370441979	0.999999999755815
SERINC5	9.48190316482308e-10	0.754699226915912	0.000178674469725204	0.989335060903904	0.999999999755815
AC009120.2	9.47856281847261e-10	0.754465579562043	0.000178548602697433	0.989338817794182	0.999999999755815
SUCLG2	9.4768181561896e-10	0.754343515150113	0.000178482880002935	0.989340780017376	0.999999999755815
SYAP1	9.4765265376619e-10	0.754323110169333	0.000178471895701452	0.989341108000996	0.999999999755815
PURA	9.47647465660239e-10	0.75431947991349	0.000178469941549652	0.98934116635167	0.999999999755815
MAP4K5	9.47627243884268e-10	0.75430533002212	0.000178462324918361	0.989341393786167	0.999999999755815
GLRX	9.46204877205199e-10	0.753309344623017	0.000177926991298683	0.989357391159201	0.999999999755815
UBR1	9.45896030022899e-10	0.753092896248184	0.000177810857292481	0.989360864767282	0.999999999755815
EOMES	9.45549822593572e-10	0.752850186671005	0.000177680720000072	0.989364758566764	0.999999999755815
NUTM2B-AS1	9.45154925149983e-10	0.752573241927501	0.000177532338585351	0.989369199983781	0.999999999755815
DYRK2	9.44802747274127e-10	0.752326165972255	0.00017740006119511	0.989373160933506	0.999999999755815
BRD7	9.44593007037215e-10	0.752178978699471	0.00017732130655345	0.989375519885146	0.999999999755815
TSEN54	9.43588931172415e-10	0.751473937319595	0.000176944531762641	0.989386812742977	0.999999999755815
SNRPG	9.42610201800724e-10	0.750786021931551	0.000176577653793777	0.989397820530429	0.999999999755815
PHYKPL	9.42224066522252e-10	0.750514437920169	0.000176433015223104	0.989402163401645	0.999999999755815
MRPL41	9.4172202431202e-10	0.750161177234041	0.000176245048844371	0.989407809880915	0.999999999755815
PSMB4	9.41326010152188e-10	0.749882399329282	0.000176096850420872	0.989412263860853	0.999999999755815
SDHC	9.39582064009596e-10	0.7486534328575	0.000175444963736833	0.989431878065274	0.999999999755815
TNFRSF1A	9.39137042826955e-10	0.748339484779956	0.000175278808510562	0.989436883230296	0.999999999755815
NSD3	9.38579602551534e-10	0.747946033424066	0.000175070791011734	0.989443152776417	0.999999999755815
GDI2	9.38383252793347e-10	0.747807394486103	0.00017499754946297	0.989445361127707	0.999999999755815
SMARCE1	9.38366441546192e-10	0.747795523121274	0.000174991279315471	0.989445550204284	0.999999999755815
KRCC1	9.37416389185383e-10	0.7471243162257	0.000174637117636113	0.989456235471262	0.999999999755815
DMXL1	9.37022442132581e-10	0.74684580919164	0.000174490366795093	0.989460666205962	0.999999999755815
NUB1	9.36865800932726e-10	0.746735038987756	0.000174432032875596	0.989462427954477	0.999999999755815
RAB5IF	9.36046765265621e-10	0.746155570095235	0.000174127178952201	0.989471639675291	0.999999999755815
TSG101	9.35890493454589e-10	0.746044954006678	0.000174069043185529	0.989473397269598	0.999999999755815
ETFA	9.35675256905326e-10	0.745892571949152	0.000173988987426391	0.989475818042378	0.999999999755815
IDI1	9.34454156752907e-10	0.7450274462435	0.000173535156156025	0.989489551799104	0.999999999755815
ISG20	9.34425408407301e-10	0.745007065935928	0.000173524478752822	0.989489875132804	0.999999999755815
LAPTM4A	9.34028141109357e-10	0.744725375065884	0.000173376963613933	0.989494343212891	0.999999999755815
PET100	9.33979942287409e-10	0.744691191082337	0.000173359070470421	0.989494885306857	0.999999999755815
DIAPH2	9.32544189261316e-10	0.743672160959036	0.000172826490511472	0.989511033277471	0.999999999755815
VKORC1	9.3201973963653e-10	0.743299567393933	0.000172632154838887	0.989516931784048	0.999999999755815
FBXO42	9.31103567668855e-10	0.74264820789636	0.000172292928106776	0.98952723600936	0.999999999755815
MAP2K2	9.30813397775851e-10	0.742441785102584	0.000172185557816017	0.989530499562923	0.999999999755815
MTG1	9.29640900503734e-10	0.741607077095939	0.000171752044624272	0.989543686693155	0.999999999755815
MARK3	9.29486846216572e-10	0.741497332146158	0.000171695125987265	0.989545419348952	0.999999999755815
GCC2	9.29434337770382e-10	0.741459922396993	0.000171675727779165	0.989546009913922	0.999999999755815
GTF2I	9.28598901334951e-10	0.740864449463927	0.000171367239717711	0.98955540610767	0.999999999755815
CSNK1G2	9.27521048999506e-10	0.740095453631172	0.000170969648506015	0.989567528766838	0.999999999755815
UBE2I	9.26400186332925e-10	0.739294890072236	0.000170556681691728	0.989580135167908	0.999999999755815
RHOH	9.25991851376e-10	0.73900301756067	0.000170406360248487	0.989584727733185	0.999999999755815
ZNF91	9.25420217452573e-10	0.738594219952225	0.000170196034445901	0.989591156931323	0.999999999755815
HIGD2A	9.24371436894772e-10	0.737843585249409	0.000169810486038066	0.989602952625624	0.999999999755815
ZNF827	9.22782801378256e-10	0.736705055014155	0.000169227311036955	0.989620820103534	0.999999999755815
CHD4	9.2252369019856e-10	0.736519184477026	0.000169132288607134	0.989623734342839	0.999999999755815
DTNBP1	9.22235199445613e-10	0.736312181702726	0.000169026523362209	0.989626979016167	0.999999999755815
EIF6	9.2182033926903e-10	0.73601439861392	0.000168874487089087	0.989631644974513	0.999999999755815
CWC27	9.21522556370337e-10	0.735800575752344	0.000168765398995269	0.989634994157613	0.999999999755815
ASB3	9.21013900500713e-10	0.735435186999661	0.000168579142416891	0.989640715042779	0.999999999755815
GON4L	9.20898555192459e-10	0.735352303546573	0.000168536920262527	0.989642012338928	0.999999999755815
USP28	9.19640395172209e-10	0.734447602454238	0.000168076714170035	0.989656162947899	0.999999999755815
PDSS2	9.19328381626342e-10	0.734223065766892	0.000167962684130462	0.989659672185392	0.999999999755815
STRN3	9.18783341884705e-10	0.733830664586939	0.000167763583999591	0.989665802284779	0.999999999755815
LPXN	9.18338536930815e-10	0.733510266960593	0.000167601186605818	0.989670805037079	0.999999999755815
MTLN	9.16567173395295e-10	0.732232902074798	0.000166955245499653	0.98969072769018	0.999999999755815
PSMC3	9.16215117503867e-10	0.731978754242806	0.000166827014222826	0.989694687288881	0.999999999755815
RBM3	9.15605929694155e-10	0.73153876923594	0.000166605242730303	0.989701538869923	0.999999999755815
DDT	9.14747132113692e-10	0.730918041319412	0.000166292852709021	0.989711197832089	0.999999999755815
WWP2	9.14192516402903e-10	0.730516884107972	0.000166091265480965	0.98971743563827	0.999999999755815
TARS	9.14050312796193e-10	0.73041399084589	0.000166039598157928	0.989719035013433	0.999999999755815
ZNF506	9.13911360020932e-10	0.730313435384588	0.000165989119734625	0.989720597826279	0.999999999755815
YES1	9.13281785810668e-10	0.729857655438315	0.000165760505716311	0.989727678697677	0.999999999755815
ATP5F1E	9.12945405857602e-10	0.729614013560056	0.000165638422382313	0.989731461990191	0.999999999755815
DEF6	9.12443988517023e-10	0.729250679170219	0.000165456525044679	0.989737101471969	0.999999999755815
PPP4R3A	9.12052525397166e-10	0.72896689014107	0.000165314584861517	0.989741504290003	0.999999999755815
DAZAP2	9.11709008225287e-10	0.728717765936698	0.000165190079522984	0.989745367856258	0.999999999755815
RNMT	9.10977273423392e-10	0.728186808900944	0.000164925023848545	0.989753597739347	0.999999999755815
SELPLG	9.10424701096452e-10	0.727785591774174	0.000164725007080748	0.989759812567679	0.999999999755815
CTDSPL2	9.10383456565525e-10	0.727755635459865	0.000164710082503793	0.989760276448479	0.999999999755815
CEBPZOS	9.09784799080131e-10	0.727320682391294	0.000164493530890561	0.989767009601289	0.999999999755815
XPR1	9.08894996585962e-10	0.726673706621368	0.000164171926972327	0.989777017288685	0.999999999755815
PFDN1	9.08787031953157e-10	0.726595165425826	0.000164132926407583	0.989778231576573	0.999999999755815
VPS8	9.08371069094713e-10	0.726292483155973	0.000163982709527068	0.989782909948296	0.999999999755815
GALK2	9.07805871104654e-10	0.725881000850341	0.000163778709494682	0.989789266781544	0.999999999755815
TPR	9.06939957525159e-10	0.72525012560716	0.000163466416798158	0.98979900579166	0.999999999755815
TCP1	9.05931230332316e-10	0.72451449450574	0.000163102994018583	0.989810351041611	0.999999999755815
PRMT1	9.05459453875601e-10	0.724170182202548	0.000162933161885405	0.989815657156658	0.999999999755815
KIF13A	9.05184497095389e-10	0.723969436050623	0.000162834222556101	0.989818749622137	0.999999999755815
XRN2	9.04832654430363e-10	0.723712472733048	0.000162707660750457	0.989822706830818	0.999999999755815
COA3	9.04798642142212e-10	0.723687627414017	0.000162695428751969	0.989823089370344	0.999999999755815
ZNHIT1	9.0354958794278e-10	0.722774615335497	0.000162246544034642	0.989837137606538	0.999999999755815
GGNBP2	9.03016664987059e-10	0.722384711249389	0.000162055211074051	0.989843131444721	0.999999999755815
KPNA6	9.02750477181077e-10	0.722189879293693	0.000161959685122298	0.989846125286012	0.999999999755815
EIF4EBP1	9.02015237434679e-10	0.721651454485493	0.00016169597835248	0.989854394602862	0.999999999755815
PA2G4	9.01388540883739e-10	0.721192194859336	0.000161471372147356	0.989861443124118	0.999999999755815
HADHA	9.00404293472996e-10	0.720470312894581	0.000161118935868782	0.989872513058661	0.999999999755815
GTF2A2	8.99372928273794e-10	0.719713085302025	0.000160750040931842	0.989884112934037	0.999999999755815
MZT2A	8.98340045468476e-10	0.718953933755509	0.000160381026908385	0.989895729880235	0.999999999755815
LDLRAD4	8.97016116952799e-10	0.717979680620239	0.000159908652214431	0.989910620252593	0.999999999755815
ANXA11	8.96725111352396e-10	0.717765356032657	0.000159804915471578	0.989913893225658	0.999999999755815
CELF1	8.96080154997635e-10	0.717290117356484	0.000159575123465827	0.989921147123694	0.999999999755815
CLIP4	8.96076701137497e-10	0.717287571509632	0.000159573893332356	0.989921185969657	0.999999999755815
BRI3	8.95326935367104e-10	0.716734701625464	0.000159306967545708	0.989929618672255	0.999999999755815
DLEU1	8.94083022105252e-10	0.71581650185851	0.000158864612059188	0.989943609111495	0.999999999755815
AURKAIP1	8.93801393632717e-10	0.715608451706953	0.000158764545845102	0.989946776620588	0.999999999755815
RSL1D1	8.93380543462465e-10	0.715297439309273	0.000158615071126655	0.989951509973051	0.999999999755815
ASB8	8.91824860108046e-10	0.714146590188341	0.000158063145107831	0.989969006933844	0.999999999755815
AC100810.1	8.91724894118946e-10	0.714072574448827	0.000158027712022766	0.989970131263705	0.999999999755815
ICE1	8.91647545229695e-10	0.714015299323336	0.000158000298326123	0.989971001216256	0.999999999755815
GMDS	8.91435664420554e-10	0.71385838264846	0.000157925216521296	0.989973384266056	0.999999999755815
MRPL52	8.9117575903585e-10	0.713665852110402	0.00015783314115972	0.989976307454351	0.999999999755815
PDLIM2	8.90874164776243e-10	0.713442374174645	0.000157726330546579	0.989979699522792	0.999999999755815
PIM3	8.90012647338709e-10	0.712803611752072	0.000157421420411398	0.989989389118398	0.999999999755815
MTIF3	8.89955662903145e-10	0.712761341011539	0.000157401262757151	0.989990030029606	0.999999999755815
LMO4	8.89261118880985e-10	0.712245929687984	0.00015715567873132	0.989997841655239	0.999999999755815
CAPN2	8.88381065120423e-10	0.71159231625614	0.000156844775653683	0.990007739734054	0.999999999755815
LBR	8.86586496571111e-10	0.710257627428909	0.00015621174907755	0.990027923484101	0.999999999755815
ZNF428	8.85507189830747e-10	0.709453695627792	0.000155831644554088	0.990040062592968	0.999999999755815
DYNLT1	8.85298927676391e-10	0.709298464727838	0.000155758353183943	0.990042404945847	0.999999999755815
TINF2	8.84449715169519e-10	0.708665141413028	0.000155459677793531	0.990051956155724	0.999999999755815
SPTBN1	8.84072876529424e-10	0.708383922590865	0.000155327232201087	0.990056194512202	0.999999999755815
ERN1	8.83944641756475e-10	0.70828820095432	0.000155282175038258	0.990057636786552	0.999999999755815
SHOC2	8.83655317566609e-10	0.708072185685664	0.000155180540761959	0.990060890856127	0.999999999755815
TMEM165	8.82884939131676e-10	0.707496684746091	0.000154910083201493	0.990069555410795	0.999999999755815
TMED2	8.82734778323022e-10	0.707384454736131	0.00015485739356056	0.990071244290677	0.999999999755815
ZZEF1	8.82635379121325e-10	0.707310154124853	0.000154822520493276	0.990072362247602	0.999999999755815
FAM182A	8.82544531250896e-10	0.707242238802431	0.000154790650997088	0.990073384026507	0.999999999755815
B4GALT5	8.82235294312458e-10	0.707011013193666	0.000154682195051347	0.990076862058408	0.999999999755815
ARPC1A	8.81685190115803e-10	0.706599497655297	0.000154489355801992	0.990083049159141	0.999999999755815
MED4	8.81557932364527e-10	0.706504266154181	0.0001544447626764	0.990084480445392	0.999999999755815
FBXW11	8.80768823467263e-10	0.705913462333295	0.00015416839016479	0.990093355667484	0.999999999755815
KIF5B	8.8039285754748e-10	0.705631804459291	0.000154036801288816	0.990097584211084	0.999999999755815
TXNL4A	8.80068951401852e-10	0.705389057874559	0.00015392347849664	0.990101227231026	0.999999999755815
CCAR1	8.7951905906044e-10	0.704976759022623	0.000153731186975199	0.990107411951339	0.999999999755815
NCBP2AS2	8.79267405106487e-10	0.704787993699067	0.000153643226342743	0.990110242340694	0.999999999755815
R3HDM1	8.77846771220868e-10	0.70372143467666	0.000153147144167659	0.990126220423106	0.999999999755815
MRPL57	8.77106408720211e-10	0.703164961704407	0.000152888929196648	0.990134547392778	0.999999999755815
CNOT1	8.76516515077877e-10	0.702721271731543	0.000152683348941845	0.990141182017079	0.999999999755815
UGP2	8.75835737887308e-10	0.702208878193338	0.000152446267326298	0.99014883882344	0.999999999755815
NEDD8	8.75513314689853e-10	0.701966073998066	0.000152334047275041	0.990152465167328	0.999999999755815
RAB3GAP2	8.75168027083513e-10	0.701705959295286	0.000152213915038153	0.990156348671008	0.999999999755815
CUL5	8.74802106201183e-10	0.701430196795392	0.000152086655805107	0.990160464240622	0.999999999755815
MBNL1-AS1	8.74261376432897e-10	0.701022499723246	0.000151898699316895	0.990166545913702	0.999999999755815
TMEM245	8.74212876033649e-10	0.700985920145101	0.00015188184636328	0.990167091405378	0.999999999755815
TBC1D32	8.74092262188958e-10	0.70089494356552	0.000151839939431445	0.990168447968423	0.999999999755815
ETV6	8.73996140065665e-10	0.700822432235924	0.000151806546217686	0.990169529069212	0.999999999755815
LINC00894	8.73386909282951e-10	0.700362676285442	0.000151594982384162	0.990176381185017	0.999999999755815
PPP1R7	8.73215364497133e-10	0.700233166219549	0.000151535437697582	0.99017831057672	0.999999999755815
WTAP	8.73186333397507e-10	0.700211246455815	0.000151525361907717	0.990178637094157	0.999999999755815
ABT1	8.71072267785205e-10	0.698613209050519	0.000150792536015161	0.990202414333802	0.999999999755815
MRPS18C	8.70198356573832e-10	0.697951559446202	0.000150490119813201	0.99021224335782	0.999999999755815
TES	8.69432800090857e-10	0.697371438685214	0.000150225449100852	0.990220853699497	0.999999999755815
ATP8B4	8.68622436227772e-10	0.696756846177499	0.00014994554122986	0.990229967998505	0.999999999755815
MIB1	8.68494508481604e-10	0.696659775066184	0.000149901377547705	0.990231406823553	0.999999999755815
PPP1R35	8.67764971911069e-10	0.696105951101537	0.000149649648595668	0.990239612045645	0.999999999755815
HCP5	8.67033373895293e-10	0.695550127214486	0.000149397420774269	0.990247840454199	0.999999999755815
RAF1	8.66786750959632e-10	0.695362659741126	0.000149312442291445	0.990250614264954	0.999999999755815
USO1	8.6677646761514e-10	0.695354841902678	0.000149308899500393	0.990250729923508	0.999999999755815
ACADVL	8.65867464491628e-10	0.694663437821905	0.000148995898181204	0.99026095363968	0.999999999755815
RPS27L	8.63189204094728e-10	0.692622373630678	0.000148075589545739	0.990291076509305	0.999999999755815
TMCC1	8.62835011240797e-10	0.69235200750486	0.000147954094617296	0.99029506018018	0.999999999755815
RSL24D1	8.62823520016966e-10	0.692343234177485	0.000147950153742681	0.99029518942405	0.999999999755815
SLC4A7	8.62284476913509e-10	0.691931563037096	0.000147765349791293	0.990301252139479	0.999999999755815
DCTPP1	8.62157194896663e-10	0.691834321909178	0.000147721729654023	0.99030268370346	0.999999999755815
TNIP2	8.61825628833728e-10	0.691580948816651	0.000147608130662105	0.99030641288739	0.999999999755815
ARHGEF1	8.60186158349755e-10	0.690326779597167	0.000147047068226592	0.990324852313791	0.999999999755815
CRACR2A	8.60056883299979e-10	0.690227791683858	0.00014700287293599	0.990326306294299	0.999999999755815
ILRUN	8.59196877147615e-10	0.689568919205566	0.000146709031517742	0.990335978944124	0.999999999755815
TMEM9B	8.5911687437974e-10	0.689507595884935	0.00014668171162759	0.990336878750269	0.999999999755815
AC138150.1	8.58942693851293e-10	0.689374065530354	0.00014662224007291	0.990338837791406	0.999999999755815
COQ10B	8.58928422833501e-10	0.689363123960275	0.000146617367963911	0.990338998300227	0.999999999755815
PLAAT3	8.58889007394584e-10	0.68933290331818	0.000146603911999103	0.990339441613085	0.999999999755815
AC079781.5	8.5880716167069e-10	0.689270146368749	0.000146575972809064	0.990340362147351	0.999999999755815
HSPB1	8.5852021411085e-10	0.689050079284458	0.000146478040250849	0.990343589500682	0.999999999755815
YPEL1	8.57489210888809e-10	0.68825881296458	0.000146126438392524	0.990355185389699	0.999999999755815
NT5C	8.57456668490309e-10	0.688233823177635	0.000146115347373546	0.990355551400268	0.999999999755815
NBDY	8.5738136930701e-10	0.68817599644454	0.000146089685707757	0.990356398304565	0.999999999755815
PLEKHF1	8.57273047090652e-10	0.688092801070866	0.000146052773874929	0.990357616625243	0.999999999755815
CSGALNACT2	8.57024623970058e-10	0.687901966220086	0.000145968138929506	0.990360410687661	0.999999999755815
EVA1C	8.56043158670398e-10	0.687147516131645	0.000145634004700567	0.990371449417024	0.999999999755815
RPL4	8.55897856453724e-10	0.687035754305257	0.000145584569931785	0.990373083659213	0.999999999755815
DAPK2	8.55338485398132e-10	0.686605339177338	0.000145394338859673	0.990379375014251	0.999999999755815
CBX3	8.55121352722045e-10	0.686438193168108	0.000145320529823072	0.990381817147844	0.999999999755815
MED27	8.53946921203434e-10	0.685533445889087	0.000144921634833982	0.990395026209949	0.999999999755815
IQSEC1	8.53250716792347e-10	0.684996564186006	0.000144685428226421	0.990402856559031	0.999999999755815
GPATCH2L	8.53208094623298e-10	0.684963682643917	0.000144670973734594	0.99040333593905	0.999999999755815
SSR3	8.52887914090879e-10	0.684716625492603	0.000144562413728291	0.990406937073332	0.999999999755815
RRAS2	8.52604162888973e-10	0.684497605781093	0.000144466239460976	0.990410128479835	0.999999999755815
PMEPA1	8.5256125650465e-10	0.684464481629137	0.000144451699611665	0.990410611056531	0.999999999755815
SETD3	8.51087827364953e-10	0.683326038079316	0.000143952837099919	0.990427183011257	0.999999999755815
LLPH	8.50850241684964e-10	0.683142296169621	0.000143872477922228	0.990429855185708	0.999999999755815
HDAC8	8.49897745998829e-10	0.682405184102185	0.000143550538282557	0.990440568099437	0.999999999755815
POLR3GL	8.49708834690459e-10	0.682258899184192	0.000143486729886159	0.990442692823752	0.999999999755815
ANAPC11	8.49319078340364e-10	0.681956992777642	0.000143355127069653	0.990447076493749	0.999999999755815
PXN	8.49228753328532e-10	0.681887008371336	0.000143324637079872	0.990448092397813	0.999999999755815
TRIM44	8.49215822600875e-10	0.681876988993095	0.00014332027246614	0.990448237832379	0.999999999755815
KIAA1328	8.4903730610282e-10	0.681738650929287	0.000143260023131866	0.990450245644355	0.999999999755815
LASP1	8.48526653661448e-10	0.681342780846068	0.000143087747826127	0.990455989058315	0.999999999755815
TNFAIP8L1	8.48154846372747e-10	0.681054407469913	0.000142962378961124	0.990460170852347	0.999999999755815
CCT8	8.475182440635e-10	0.680560386266746	0.000142747852035836	0.990467330851744	0.999999999755815
CTCF	8.47000163379475e-10	0.680158086406597	0.00014257338428522	0.990473157814186	0.999999999755815
KIAA0319L	8.46213629421973e-10	0.67954688966563	0.000142308716705831	0.990482004128041	0.999999999755815
MRPS15	8.46124486114524e-10	0.679477585205016	0.000142278735620543	0.990483006741756	0.999999999755815
CHD6	8.45541633587798e-10	0.679024279127878	0.000142082785829181	0.990489562208312	0.999999999755815
RELB	8.43676707293878e-10	0.677571901763509	0.000141456721542097	0.990510537436008	0.999999999755815
ZNF302	8.43186994008028e-10	0.677190025305485	0.000141292551711541	0.990516045347897	0.999999999755815
CCDC107	8.41848171341778e-10	0.676144963089423	0.000140844215832646	0.99053110338006	0.999999999755815
CLTA	8.41571568132704e-10	0.67592885869851	0.000140751677621453	0.990534214397439	0.999999999755815
[truncated: 5,826 more rows]
